# Supplementary material for: Catalytic Asymmetric Synthesis of Tröger’s Base Analogues with Nitrogen Stereocenter
Source: ACS Cent Sci. 2023 Jan 4;9(1):64–71. doi: 10.1021/acscentsci.2c01121 (PMC9881208; doi:10.1021/acscentsci.2c01121)
Supplement: Supplementary file 2 — oc2c01121_si_002.cif [file oc2c01121_si_002.cif]

 
data_ga_210325b_a 
  
_audit_creation_method            'SHELXL-2016/6' 
_shelx_SHELXL_version_number      '2016/6' 
_chemical_name_systematic         ? 
_chemical_name_common             ? 
_chemical_melting_point           ? 
_chemical_formula_moiety          ? 
_chemical_formula_sum 
 'C16 H13 N O' 
_chemical_formula_weight          235.27 
  
loop_ 
 _atom_type_symbol 
 _atom_type_description 
 _atom_type_scat_dispersion_real 
 _atom_type_scat_dispersion_imag 
 _atom_type_scat_source 
 'C'  'C'   0.0137   0.0067 
 'International Tables Vol C Tables 4.2.6.8 and 6.1.1.4' 
 'H'  'H'   0.0000   0.0000 
 'International Tables Vol C Tables 4.2.6.8 and 6.1.1.4' 
 'N'  'N'   0.0241   0.0134 
 'International Tables Vol C Tables 4.2.6.8 and 6.1.1.4' 
 'O'  'O'   0.0389   0.0241 
 'International Tables Vol C Tables 4.2.6.8 and 6.1.1.4' 
  
_space_group_crystal_system       monoclinic 
_space_group_IT_number            4 
_space_group_name_H-M_alt         'P 21' 
_space_group_name_Hall            'P 2yb' 
  
_shelx_space_group_comment 
; 
The symmetry employed for this shelxl refinement is uniquely defined 
by the following loop, which should always be used as a source of 
symmetry information in preference to the above space-group names. 
They are only intended as comments. 
; 
  
loop_ 
 _space_group_symop_operation_xyz 
 'x, y, z' 
 '-x, y+1/2, -z' 
  
_cell_length_a                    9.7345(3) 
_cell_length_b                    12.3631(4) 
_cell_length_c                    10.0830(3) 
_cell_angle_alpha                 90 
_cell_angle_beta                  105.3140(10) 
_cell_angle_gamma                 90 
_cell_volume                      1170.39(6) 
_cell_formula_units_Z             4 
_cell_measurement_temperature     173(2) 
_cell_measurement_reflns_used     9890 
_cell_measurement_theta_min       3.95 
_cell_measurement_theta_max       59.29 
  
_exptl_crystal_description        block 
_exptl_crystal_colour             colourless 
_exptl_crystal_density_meas       ? 
_exptl_crystal_density_method     ? 
_exptl_crystal_density_diffrn     1.335 
_exptl_crystal_F_000              496 
_exptl_transmission_factor_min    ? 
_exptl_transmission_factor_max    ? 
_exptl_crystal_size_max           0.230 
_exptl_crystal_size_mid           0.160 
_exptl_crystal_size_min           0.050 
_exptl_absorpt_coefficient_mu     0.419 
_shelx_estimated_absorpt_T_min    0.910 
_shelx_estimated_absorpt_T_max    0.979 
_exptl_absorpt_correction_type    multi-scan 
_exptl_absorpt_correction_T_min   0.681 
_exptl_absorpt_correction_T_max   0.752 
_exptl_absorpt_process_details    sadabs 
_exptl_absorpt_special_details    ? 
_diffrn_ambient_temperature       173(2) 
_diffrn_radiation_wavelength      1.34138 
_diffrn_radiation_type            GaK\a 
_diffrn_source                    ? 
_diffrn_measurement_device_type   'Bruker APEX-II CCD' 
_diffrn_measurement_method        '\f and \w scans' 
_diffrn_detector_area_resol_mean  ? 
_diffrn_reflns_number             15318 
_diffrn_reflns_av_unetI/netI      0.0387 
_diffrn_reflns_av_R_equivalents   0.0362 
_diffrn_reflns_limit_h_min        -12 
_diffrn_reflns_limit_h_max        12 
_diffrn_reflns_limit_k_min        -15 
_diffrn_reflns_limit_k_max        15 
_diffrn_reflns_limit_l_min        -12 
_diffrn_reflns_limit_l_max        12 
_diffrn_reflns_theta_min          3.955 
_diffrn_reflns_theta_max          59.291 
_diffrn_reflns_theta_full         53.594 
_diffrn_measured_fraction_theta_max   0.998 
_diffrn_measured_fraction_theta_full  0.999 
_diffrn_reflns_Laue_measured_fraction_max    0.998 
_diffrn_reflns_Laue_measured_fraction_full   0.999 
_diffrn_reflns_point_group_measured_fraction_max   0.992 
_diffrn_reflns_point_group_measured_fraction_full  0.993 
_reflns_number_total              5140 
_reflns_number_gt                 4909 
_reflns_threshold_expression      'I > 2\s(I)' 
_reflns_Friedel_coverage          0.899 
_reflns_Friedel_fraction_max      0.986 
_reflns_Friedel_fraction_full     0.987 
  
_reflns_special_details 
; 
 Reflections were merged by SHELXL according to the crystal 
 class for the calculation of statistics and refinement. 
  
 _reflns_Friedel_fraction is defined as the number of unique 
 Friedel pairs measured divided by the number that would be 
 possible theoretically, ignoring centric projections and 
 systematic absences. 
; 
  
_computing_data_collection        'Bruker APEX2' 
_computing_cell_refinement        'Bruker SAINT' 
_computing_data_reduction         'Bruker SAINT' 
_computing_structure_solution     'SHELXT 2014/5 (Sheldrick, 2014)' 
_computing_structure_refinement 'SHELXL-2016/6 (Sheldrick, 2016)' 
_computing_molecular_graphics     'Bruker SHELXTL' 
_computing_publication_material   'Bruker SHELXTL' 
_refine_special_details           ? 
_refine_ls_structure_factor_coef  Fsqd 
_refine_ls_matrix_type            full 
_refine_ls_weighting_scheme       calc 
_refine_ls_weighting_details 
'w=1/[\s^2^(Fo^2^)+(0.0622P)^2^+0.2551P] where P=(Fo^2^+2Fc^2^)/3' 
_atom_sites_solution_primary      ? 
_atom_sites_solution_secondary    ? 
_atom_sites_solution_hydrogens    geom 
_refine_ls_hydrogen_treatment     constr 
_refine_ls_extinction_method      none 
_refine_ls_extinction_coef        . 
_refine_ls_abs_structure_details 
; 
 Flack x determined using 2169 quotients [(I+)-(I-)]/[(I+)+(I-)] 
 (Parsons, Flack and Wagner, Acta Cryst. B69 (2013) 249-259). 
; 
_refine_ls_abs_structure_Flack    0.03(14) 
_chemical_absolute_configuration  ? 
_refine_ls_number_reflns          5140 
_refine_ls_number_parameters      325 
_refine_ls_number_restraints      1 
_refine_ls_R_factor_all           0.0449 
_refine_ls_R_factor_gt            0.0426 
_refine_ls_wR_factor_ref          0.1145 
_refine_ls_wR_factor_gt           0.1124 
_refine_ls_goodness_of_fit_ref    1.062 
_refine_ls_restrained_S_all       1.062 
_refine_ls_shift/su_max           0.000 
_refine_ls_shift/su_mean          0.000 
  
loop_ 
 _atom_site_label 
 _atom_site_type_symbol 
 _atom_site_fract_x 
 _atom_site_fract_y 
 _atom_site_fract_z 
 _atom_site_U_iso_or_equiv 
 _atom_site_adp_type 
 _atom_site_occupancy 
 _atom_site_site_symmetry_order 
 _atom_site_calc_flag 
 _atom_site_refinement_flags_posn 
 _atom_site_refinement_flags_adp 
 _atom_site_refinement_flags_occupancy 
 _atom_site_disorder_assembly 
 _atom_site_disorder_group 
N1 N 0.1843(2) 0.69018(17) 0.2591(2) 0.0271(4) Uani 1 1 d . . . . . 
O1 O 0.4822(2) 0.48072(17) 0.1800(2) 0.0422(5) Uani 1 1 d . . . . . 
C1 C 0.1748(3) 0.5726(2) 0.2728(3) 0.0290(5) Uani 1 1 d . . . . . 
H1A H 0.123294 0.540650 0.183418 0.035 Uiso 1 1 calc R U . . . 
H1B H 0.121415 0.555142 0.341063 0.035 Uiso 1 1 calc R U . . . 
C2 C 0.3240(3) 0.52548(19) 0.3188(3) 0.0286(5) Uani 1 1 d . . . . . 
H2 H 0.319374 0.446448 0.338345 0.034 Uiso 1 1 calc R U . . . 
C3 C 0.3942(3) 0.5433(2) 0.2028(3) 0.0286(5) Uani 1 1 d . . . . . 
C4 C 0.3560(2) 0.64656(19) 0.1267(2) 0.0260(5) Uani 1 1 d . . . . . 
C5 C 0.4246(3) 0.6767(2) 0.0265(3) 0.0309(5) Uani 1 1 d . . . . . 
H5 H 0.480673 0.625129 -0.005634 0.037 Uiso 1 1 calc R U . . . 
C6 C 0.4117(3) 0.7795(2) -0.0258(3) 0.0357(6) Uani 1 1 d . . . . . 
H6 H 0.458110 0.799062 -0.094144 0.043 Uiso 1 1 calc R U . . . 
C7 C 0.3301(3) 0.8553(2) 0.0222(3) 0.0359(6) Uani 1 1 d . . . . . 
H7 H 0.324775 0.927518 -0.010831 0.043 Uiso 1 1 calc R U . . . 
C8 C 0.2567(3) 0.8266(2) 0.1170(3) 0.0319(6) Uani 1 1 d . . . . . 
H8 H 0.200002 0.878663 0.147489 0.038 Uiso 1 1 calc R U . . . 
C9 C 0.2662(2) 0.7205(2) 0.1683(2) 0.0253(5) Uani 1 1 d . . . . . 
C10 C 0.2323(3) 0.7387(2) 0.3959(3) 0.0297(5) Uani 1 1 d . . . . . 
H10A H 0.155780 0.732101 0.443359 0.036 Uiso 1 1 calc R U . . . 
H10B H 0.250789 0.816688 0.386253 0.036 Uiso 1 1 calc R U . . . 
C11 C 0.3671(3) 0.6853(2) 0.4831(2) 0.0269(5) Uani 1 1 d . . . . . 
C12 C 0.4462(3) 0.7363(2) 0.6013(3) 0.0320(5) Uani 1 1 d . . . . . 
H12 H 0.415282 0.804034 0.627457 0.038 Uiso 1 1 calc R U . . . 
C13 C 0.5694(3) 0.6897(3) 0.6814(3) 0.0371(6) Uani 1 1 d . . . . . 
H13 H 0.622735 0.725526 0.761992 0.045 Uiso 1 1 calc R U . . . 
C14 C 0.6152(3) 0.5913(3) 0.6444(3) 0.0380(6) Uani 1 1 d . . . . . 
H14 H 0.700484 0.559549 0.698621 0.046 Uiso 1 1 calc R U . . . 
C15 C 0.5357(3) 0.5390(2) 0.5275(3) 0.0341(6) Uani 1 1 d . . . . . 
H15 H 0.566931 0.471032 0.502402 0.041 Uiso 1 1 calc R U . . . 
C16 C 0.4105(3) 0.5845(2) 0.4461(2) 0.0274(5) Uani 1 1 d . . . . . 
N2 N 0.2646(2) 0.3652(2) 0.6174(2) 0.0352(5) Uani 1 1 d . . . . . 
O2 O -0.0214(3) 0.5527(2) 0.7520(3) 0.0549(6) Uani 1 1 d . . . . . 
C17 C 0.3086(3) 0.4515(3) 0.7204(3) 0.0397(6) Uani 1 1 d . . . . . 
H17A H 0.312355 0.521522 0.673935 0.048 Uiso 1 1 calc R U . . . 
H17B H 0.404712 0.435699 0.780326 0.048 Uiso 1 1 calc R U . . . 
C18 C 0.2020(3) 0.4580(2) 0.8065(3) 0.0338(6) Uani 1 1 d . . . . . 
H18 H 0.235440 0.511315 0.882862 0.041 Uiso 1 1 calc R U . . . 
C19 C 0.0616(3) 0.4949(2) 0.7122(3) 0.0336(6) Uani 1 1 d . . . . . 
C20 C 0.0286(3) 0.4505(2) 0.5703(3) 0.0298(5) Uani 1 1 d . . . . . 
C21 C -0.1044(3) 0.4695(2) 0.4788(3) 0.0341(6) Uani 1 1 d . . . . . 
H21 H -0.166222 0.521813 0.500987 0.041 Uiso 1 1 calc R U . . . 
C22 C -0.1468(3) 0.4138(2) 0.3575(3) 0.0380(6) Uani 1 1 d . . . . . 
H22 H -0.236759 0.428071 0.295152 0.046 Uiso 1 1 calc R U . . . 
C23 C -0.0572(3) 0.3362(3) 0.3266(3) 0.0394(6) Uani 1 1 d . . . . . 
H23 H -0.088410 0.294493 0.245042 0.047 Uiso 1 1 calc R U . . . 
C24 C 0.0768(3) 0.3188(2) 0.4127(3) 0.0368(6) Uani 1 1 d . . . . . 
H24 H 0.137717 0.266471 0.388881 0.044 Uiso 1 1 calc R U . . . 
C25 C 0.1233(3) 0.3775(2) 0.5346(3) 0.0293(5) Uani 1 1 d . . . . . 
C26 C 0.2893(3) 0.2595(3) 0.6867(3) 0.0399(7) Uani 1 1 d . . . . . 
H26A H 0.393056 0.246170 0.719129 0.048 Uiso 1 1 calc R U . . . 
H26B H 0.247163 0.201995 0.620095 0.048 Uiso 1 1 calc R U . . . 
C27 C 0.2244(3) 0.2539(2) 0.8089(3) 0.0303(5) Uani 1 1 d . . . . . 
C28 C 0.2070(3) 0.1539(2) 0.8652(3) 0.0374(6) Uani 1 1 d . . . . . 
H28 H 0.235357 0.090187 0.826850 0.045 Uiso 1 1 calc R U . . . 
C29 C 0.1497(3) 0.1454(2) 0.9749(3) 0.0404(7) Uani 1 1 d . . . . . 
H29 H 0.139522 0.076352 1.012506 0.049 Uiso 1 1 calc R U . . . 
C30 C 0.1069(3) 0.2361(3) 1.0307(3) 0.0410(7) Uani 1 1 d . . . . . 
H30 H 0.065838 0.230119 1.105970 0.049 Uiso 1 1 calc R U . . . 
C31 C 0.1239(3) 0.3368(3) 0.9767(3) 0.0373(6) Uani 1 1 d . . . . . 
H31 H 0.094505 0.399598 1.015983 0.045 Uiso 1 1 calc R U . . . 
C32 C 0.1837(3) 0.3477(2) 0.8649(2) 0.0296(5) Uani 1 1 d . . . . . 
  
loop_ 
 _atom_site_aniso_label 
 _atom_site_aniso_U_11 
 _atom_site_aniso_U_22 
 _atom_site_aniso_U_33 
 _atom_site_aniso_U_23 
 _atom_site_aniso_U_13 
 _atom_site_aniso_U_12 
N1 0.0238(10) 0.0306(10) 0.0278(10) 0.0003(8) 0.0083(8) 0.0002(8) 
O1 0.0508(12) 0.0349(10) 0.0469(11) -0.0025(9) 0.0233(9) 0.0121(9) 
C1 0.0253(11) 0.0315(12) 0.0314(12) -0.0008(10) 0.0094(9) -0.0064(10) 
C2 0.0315(12) 0.0223(11) 0.0331(13) -0.0002(9) 0.0105(10) -0.0010(9) 
C3 0.0295(12) 0.0266(12) 0.0300(12) -0.0057(9) 0.0086(9) -0.0011(9) 
C4 0.0257(11) 0.0295(12) 0.0220(11) -0.0033(9) 0.0051(9) -0.0043(9) 
C5 0.0326(12) 0.0356(13) 0.0250(11) -0.0047(10) 0.0086(9) -0.0044(10) 
C6 0.0387(14) 0.0438(15) 0.0252(12) 0.0035(11) 0.0095(11) -0.0086(11) 
C7 0.0401(14) 0.0338(13) 0.0302(12) 0.0099(11) 0.0030(11) -0.0020(11) 
C8 0.0320(13) 0.0320(13) 0.0287(12) 0.0025(10) 0.0027(10) 0.0041(10) 
C9 0.0203(10) 0.0301(12) 0.0230(11) -0.0003(9) 0.0012(8) -0.0026(8) 
C10 0.0315(12) 0.0309(12) 0.0280(12) -0.0016(10) 0.0100(10) 0.0060(10) 
C11 0.0271(11) 0.0298(12) 0.0259(11) 0.0034(9) 0.0106(9) 0.0021(9) 
C12 0.0363(13) 0.0339(13) 0.0275(12) -0.0016(10) 0.0114(10) 0.0022(11) 
C13 0.0336(14) 0.0483(16) 0.0270(12) 0.0000(11) 0.0037(10) -0.0024(12) 
C14 0.0293(13) 0.0514(17) 0.0323(13) 0.0067(12) 0.0062(11) 0.0069(11) 
C15 0.0345(14) 0.0344(13) 0.0344(13) 0.0036(11) 0.0111(11) 0.0085(11) 
C16 0.0316(12) 0.0281(12) 0.0241(11) 0.0035(9) 0.0102(9) -0.0015(9) 
N2 0.0279(11) 0.0497(14) 0.0297(11) 0.0049(10) 0.0108(9) 0.0050(10) 
O2 0.0564(14) 0.0522(13) 0.0559(14) -0.0138(11) 0.0145(11) 0.0187(11) 
C17 0.0284(13) 0.0484(16) 0.0404(15) 0.0038(12) 0.0055(11) -0.0087(11) 
C18 0.0354(14) 0.0302(13) 0.0327(13) -0.0067(10) 0.0034(10) -0.0041(10) 
C19 0.0355(13) 0.0260(12) 0.0396(14) -0.0007(11) 0.0107(11) -0.0010(10) 
C20 0.0329(13) 0.0247(11) 0.0327(13) 0.0062(9) 0.0105(10) -0.0021(9) 
C21 0.0321(13) 0.0301(13) 0.0406(15) 0.0126(11) 0.0106(11) 0.0016(10) 
C22 0.0339(14) 0.0442(15) 0.0335(14) 0.0148(12) 0.0050(11) -0.0039(12) 
C23 0.0419(15) 0.0485(17) 0.0267(12) 0.0011(11) 0.0075(11) -0.0075(13) 
C24 0.0398(15) 0.0436(15) 0.0301(13) 0.0017(11) 0.0145(11) 0.0060(12) 
C25 0.0267(11) 0.0363(13) 0.0274(12) 0.0074(10) 0.0117(9) -0.0009(10) 
C26 0.0382(14) 0.0487(17) 0.0339(14) 0.0031(12) 0.0114(12) 0.0195(12) 
C27 0.0243(11) 0.0371(13) 0.0266(12) 0.0022(10) 0.0014(9) 0.0060(10) 
C28 0.0408(15) 0.0326(14) 0.0340(14) 0.0004(11) 0.0016(11) 0.0060(11) 
C29 0.0374(14) 0.0404(15) 0.0372(14) 0.0089(12) -0.0014(11) -0.0047(12) 
C30 0.0327(13) 0.0625(19) 0.0270(13) 0.0075(13) 0.0067(11) -0.0015(13) 
C31 0.0351(14) 0.0458(16) 0.0297(13) -0.0087(11) 0.0063(11) 0.0028(12) 
C32 0.0260(11) 0.0335(13) 0.0250(11) -0.0039(10) -0.0006(9) -0.0018(10) 
  
_geom_special_details 
; 
 All esds (except the esd in the dihedral angle between two l.s. planes) 
 are estimated using the full covariance matrix.  The cell esds are taken 
 into account individually in the estimation of esds in distances, angles 
 and torsion angles; correlations between esds in cell parameters are only 
 used when they are defined by crystal symmetry.  An approximate (isotropic) 
 treatment of cell esds is used for estimating esds involving l.s. planes. 
; 
  
loop_ 
 _geom_bond_atom_site_label_1 
 _geom_bond_atom_site_label_2 
 _geom_bond_distance 
 _geom_bond_site_symmetry_2 
 _geom_bond_publ_flag 
N1 C9 1.414(3) . ? 
N1 C10 1.463(3) . ? 
N1 C1 1.466(3) . ? 
O1 C3 1.220(3) . ? 
C1 C2 1.519(3) . ? 
C1 H1A 0.9900 . ? 
C1 H1B 0.9900 . ? 
C2 C3 1.519(3) . ? 
C2 C16 1.523(3) . ? 
C2 H2 1.0000 . ? 
C3 C4 1.486(3) . ? 
C4 C5 1.401(3) . ? 
C4 C9 1.403(3) . ? 
C5 C6 1.369(4) . ? 
C5 H5 0.9500 . ? 
C6 C7 1.395(4) . ? 
C6 H6 0.9500 . ? 
C7 C8 1.382(4) . ? 
C7 H7 0.9500 . ? 
C8 C9 1.404(4) . ? 
C8 H8 0.9500 . ? 
C10 C11 1.524(3) . ? 
C10 H10A 0.9900 . ? 
C10 H10B 0.9900 . ? 
C11 C12 1.388(4) . ? 
C11 C16 1.397(3) . ? 
C12 C13 1.382(4) . ? 
C12 H12 0.9500 . ? 
C13 C14 1.381(4) . ? 
C13 H13 0.9500 . ? 
C14 C15 1.388(4) . ? 
C14 H14 0.9500 . ? 
C15 C16 1.395(4) . ? 
C15 H15 0.9500 . ? 
N2 C25 1.416(3) . ? 
N2 C17 1.471(4) . ? 
N2 C26 1.472(4) . ? 
O2 C19 1.223(3) . ? 
C17 C18 1.521(4) . ? 
C17 H17A 0.9900 . ? 
C17 H17B 0.9900 . ? 
C18 C19 1.514(4) . ? 
C18 C32 1.515(4) . ? 
C18 H18 1.0000 . ? 
C19 C20 1.486(4) . ? 
C20 C21 1.396(4) . ? 
C20 C25 1.404(4) . ? 
C21 C22 1.369(4) . ? 
C21 H21 0.9500 . ? 
C22 C23 1.386(4) . ? 
C22 H22 0.9500 . ? 
C23 C24 1.379(4) . ? 
C23 H23 0.9500 . ? 
C24 C25 1.397(4) . ? 
C24 H24 0.9500 . ? 
C26 C27 1.527(4) . ? 
C26 H26A 0.9900 . ? 
C26 H26B 0.9900 . ? 
C27 C28 1.390(4) . ? 
C27 C32 1.393(4) . ? 
C28 C29 1.368(4) . ? 
C28 H28 0.9500 . ? 
C29 C30 1.367(5) . ? 
C29 H29 0.9500 . ? 
C30 C31 1.386(5) . ? 
C30 H30 0.9500 . ? 
C31 C32 1.405(4) . ? 
C31 H31 0.9500 . ? 
  
loop_ 
 _geom_angle_atom_site_label_1 
 _geom_angle_atom_site_label_2 
 _geom_angle_atom_site_label_3 
 _geom_angle 
 _geom_angle_site_symmetry_1 
 _geom_angle_site_symmetry_3 
 _geom_angle_publ_flag 
C9 N1 C10 114.0(2) . . ? 
C9 N1 C1 112.6(2) . . ? 
C10 N1 C1 109.3(2) . . ? 
N1 C1 C2 109.28(19) . . ? 
N1 C1 H1A 109.8 . . ? 
C2 C1 H1A 109.8 . . ? 
N1 C1 H1B 109.8 . . ? 
C2 C1 H1B 109.8 . . ? 
H1A C1 H1B 108.3 . . ? 
C3 C2 C1 107.3(2) . . ? 
C3 C2 C16 108.6(2) . . ? 
C1 C2 C16 110.2(2) . . ? 
C3 C2 H2 110.2 . . ? 
C1 C2 H2 110.2 . . ? 
C16 C2 H2 110.2 . . ? 
O1 C3 C4 122.7(2) . . ? 
O1 C3 C2 122.3(2) . . ? 
C4 C3 C2 114.8(2) . . ? 
C5 C4 C9 119.7(2) . . ? 
C5 C4 C3 119.9(2) . . ? 
C9 C4 C3 119.8(2) . . ? 
C6 C5 C4 120.8(3) . . ? 
C6 C5 H5 119.6 . . ? 
C4 C5 H5 119.6 . . ? 
C5 C6 C7 119.5(2) . . ? 
C5 C6 H6 120.2 . . ? 
C7 C6 H6 120.2 . . ? 
C8 C7 C6 120.9(3) . . ? 
C8 C7 H7 119.6 . . ? 
C6 C7 H7 119.6 . . ? 
C7 C8 C9 119.9(2) . . ? 
C7 C8 H8 120.1 . . ? 
C9 C8 H8 120.1 . . ? 
C4 C9 C8 119.0(2) . . ? 
C4 C9 N1 121.5(2) . . ? 
C8 C9 N1 119.5(2) . . ? 
N1 C10 C11 112.2(2) . . ? 
N1 C10 H10A 109.2 . . ? 
C11 C10 H10A 109.2 . . ? 
N1 C10 H10B 109.2 . . ? 
C11 C10 H10B 109.2 . . ? 
H10A C10 H10B 107.9 . . ? 
C12 C11 C16 119.8(2) . . ? 
C12 C11 C10 119.7(2) . . ? 
C16 C11 C10 120.5(2) . . ? 
C13 C12 C11 120.7(3) . . ? 
C13 C12 H12 119.6 . . ? 
C11 C12 H12 119.6 . . ? 
C14 C13 C12 120.1(3) . . ? 
C14 C13 H13 120.0 . . ? 
C12 C13 H13 120.0 . . ? 
C13 C14 C15 119.5(3) . . ? 
C13 C14 H14 120.2 . . ? 
C15 C14 H14 120.2 . . ? 
C14 C15 C16 121.1(3) . . ? 
C14 C15 H15 119.5 . . ? 
C16 C15 H15 119.5 . . ? 
C15 C16 C11 118.8(2) . . ? 
C15 C16 C2 120.3(2) . . ? 
C11 C16 C2 120.9(2) . . ? 
C25 N2 C17 113.3(2) . . ? 
C25 N2 C26 112.8(2) . . ? 
C17 N2 C26 109.1(2) . . ? 
N2 C17 C18 109.0(2) . . ? 
N2 C17 H17A 109.9 . . ? 
C18 C17 H17A 109.9 . . ? 
N2 C17 H17B 109.9 . . ? 
C18 C17 H17B 109.9 . . ? 
H17A C17 H17B 108.3 . . ? 
C19 C18 C32 109.6(2) . . ? 
C19 C18 C17 107.2(2) . . ? 
C32 C18 C17 110.0(2) . . ? 
C19 C18 H18 110.0 . . ? 
C32 C18 H18 110.0 . . ? 
C17 C18 H18 110.0 . . ? 
O2 C19 C20 122.6(3) . . ? 
O2 C19 C18 122.3(3) . . ? 
C20 C19 C18 115.1(2) . . ? 
C21 C20 C25 119.7(3) . . ? 
C21 C20 C19 120.1(2) . . ? 
C25 C20 C19 119.6(2) . . ? 
C22 C21 C20 120.9(3) . . ? 
C22 C21 H21 119.5 . . ? 
C20 C21 H21 119.5 . . ? 
C21 C22 C23 119.3(3) . . ? 
C21 C22 H22 120.3 . . ? 
C23 C22 H22 120.3 . . ? 
C24 C23 C22 120.9(3) . . ? 
C24 C23 H23 119.6 . . ? 
C22 C23 H23 119.6 . . ? 
C23 C24 C25 120.4(3) . . ? 
C23 C24 H24 119.8 . . ? 
C25 C24 H24 119.8 . . ? 
C24 C25 C20 118.5(2) . . ? 
C24 C25 N2 120.2(2) . . ? 
C20 C25 N2 121.3(2) . . ? 
N2 C26 C27 111.9(2) . . ? 
N2 C26 H26A 109.2 . . ? 
C27 C26 H26A 109.2 . . ? 
N2 C26 H26B 109.2 . . ? 
C27 C26 H26B 109.2 . . ? 
H26A C26 H26B 107.9 . . ? 
C28 C27 C32 119.8(2) . . ? 
C28 C27 C26 119.4(2) . . ? 
C32 C27 C26 120.8(2) . . ? 
C29 C28 C27 121.2(3) . . ? 
C29 C28 H28 119.4 . . ? 
C27 C28 H28 119.4 . . ? 
C30 C29 C28 120.2(3) . . ? 
C30 C29 H29 119.9 . . ? 
C28 C29 H29 119.9 . . ? 
C29 C30 C31 119.6(3) . . ? 
C29 C30 H30 120.2 . . ? 
C31 C30 H30 120.2 . . ? 
C30 C31 C32 121.3(3) . . ? 
C30 C31 H31 119.4 . . ? 
C32 C31 H31 119.4 . . ? 
C27 C32 C31 117.9(2) . . ? 
C27 C32 C18 121.1(2) . . ? 
C31 C32 C18 121.0(2) . . ? 
  
loop_ 
 _geom_torsion_atom_site_label_1 
 _geom_torsion_atom_site_label_2 
 _geom_torsion_atom_site_label_3 
 _geom_torsion_atom_site_label_4 
 _geom_torsion 
 _geom_torsion_site_symmetry_1 
 _geom_torsion_site_symmetry_2 
 _geom_torsion_site_symmetry_3 
 _geom_torsion_site_symmetry_4 
 _geom_torsion_publ_flag 
C9 N1 C1 C2 56.2(3) . . . . ? 
C10 N1 C1 C2 -71.6(2) . . . . ? 
N1 C1 C2 C3 -66.0(2) . . . . ? 
N1 C1 C2 C16 52.1(3) . . . . ? 
C1 C2 C3 O1 -148.6(2) . . . . ? 
C16 C2 C3 O1 92.3(3) . . . . ? 
C1 C2 C3 C4 36.0(3) . . . . ? 
C16 C2 C3 C4 -83.1(2) . . . . ? 
O1 C3 C4 C5 -1.6(4) . . . . ? 
C2 C3 C4 C5 173.8(2) . . . . ? 
O1 C3 C4 C9 -172.8(2) . . . . ? 
C2 C3 C4 C9 2.7(3) . . . . ? 
C9 C4 C5 C6 3.8(4) . . . . ? 
C3 C4 C5 C6 -167.3(2) . . . . ? 
C4 C5 C6 C7 0.4(4) . . . . ? 
C5 C6 C7 C8 -3.0(4) . . . . ? 
C6 C7 C8 C9 1.2(4) . . . . ? 
C5 C4 C9 C8 -5.5(3) . . . . ? 
C3 C4 C9 C8 165.7(2) . . . . ? 
C5 C4 C9 N1 173.8(2) . . . . ? 
C3 C4 C9 N1 -15.0(3) . . . . ? 
C7 C8 C9 C4 3.0(4) . . . . ? 
C7 C8 C9 N1 -176.3(2) . . . . ? 
C10 N1 C9 C4 110.1(3) . . . . ? 
C1 N1 C9 C4 -15.2(3) . . . . ? 
C10 N1 C9 C8 -70.7(3) . . . . ? 
C1 N1 C9 C8 164.1(2) . . . . ? 
C9 N1 C10 C11 -75.5(3) . . . . ? 
C1 N1 C10 C11 51.5(3) . . . . ? 
N1 C10 C11 C12 164.6(2) . . . . ? 
N1 C10 C11 C16 -16.3(3) . . . . ? 
C16 C11 C12 C13 1.5(4) . . . . ? 
C10 C11 C12 C13 -179.5(2) . . . . ? 
C11 C12 C13 C14 -0.1(4) . . . . ? 
C12 C13 C14 C15 -0.8(4) . . . . ? 
C13 C14 C15 C16 0.4(4) . . . . ? 
C14 C15 C16 C11 1.0(4) . . . . ? 
C14 C15 C16 C2 -179.5(2) . . . . ? 
C12 C11 C16 C15 -1.9(3) . . . . ? 
C10 C11 C16 C15 179.0(2) . . . . ? 
C12 C11 C16 C2 178.6(2) . . . . ? 
C10 C11 C16 C2 -0.5(3) . . . . ? 
C3 C2 C16 C15 -79.4(3) . . . . ? 
C1 C2 C16 C15 163.3(2) . . . . ? 
C3 C2 C16 C11 100.1(3) . . . . ? 
C1 C2 C16 C11 -17.2(3) . . . . ? 
C25 N2 C17 C18 54.8(3) . . . . ? 
C26 N2 C17 C18 -71.7(3) . . . . ? 
N2 C17 C18 C19 -65.9(3) . . . . ? 
N2 C17 C18 C32 53.2(3) . . . . ? 
C32 C18 C19 O2 94.5(3) . . . . ? 
C17 C18 C19 O2 -146.1(3) . . . . ? 
C32 C18 C19 C20 -82.0(3) . . . . ? 
C17 C18 C19 C20 37.3(3) . . . . ? 
O2 C19 C20 C21 -3.4(4) . . . . ? 
C18 C19 C20 C21 173.1(2) . . . . ? 
O2 C19 C20 C25 -174.7(3) . . . . ? 
C18 C19 C20 C25 1.8(3) . . . . ? 
C25 C20 C21 C22 3.4(4) . . . . ? 
C19 C20 C21 C22 -167.9(2) . . . . ? 
C20 C21 C22 C23 1.1(4) . . . . ? 
C21 C22 C23 C24 -3.5(4) . . . . ? 
C22 C23 C24 C25 1.5(4) . . . . ? 
C23 C24 C25 C20 3.0(4) . . . . ? 
C23 C24 C25 N2 -175.3(3) . . . . ? 
C21 C20 C25 C24 -5.4(4) . . . . ? 
C19 C20 C25 C24 165.9(2) . . . . ? 
C21 C20 C25 N2 172.9(2) . . . . ? 
C19 C20 C25 N2 -15.8(4) . . . . ? 
C17 N2 C25 C24 164.8(2) . . . . ? 
C26 N2 C25 C24 -70.6(3) . . . . ? 
C17 N2 C25 C20 -13.4(3) . . . . ? 
C26 N2 C25 C20 111.2(3) . . . . ? 
C25 N2 C26 C27 -76.0(3) . . . . ? 
C17 N2 C26 C27 50.8(3) . . . . ? 
N2 C26 C27 C28 164.5(2) . . . . ? 
N2 C26 C27 C32 -16.0(4) . . . . ? 
C32 C27 C28 C29 0.3(4) . . . . ? 
C26 C27 C28 C29 179.8(3) . . . . ? 
C27 C28 C29 C30 0.6(4) . . . . ? 
C28 C29 C30 C31 -0.9(4) . . . . ? 
C29 C30 C31 C32 0.3(4) . . . . ? 
C28 C27 C32 C31 -0.9(4) . . . . ? 
C26 C27 C32 C31 179.6(2) . . . . ? 
C28 C27 C32 C18 179.7(2) . . . . ? 
C26 C27 C32 C18 0.1(4) . . . . ? 
C30 C31 C32 C27 0.6(4) . . . . ? 
C30 C31 C32 C18 -180.0(2) . . . . ? 
C19 C18 C32 C27 99.2(3) . . . . ? 
C17 C18 C32 C27 -18.5(3) . . . . ? 
C19 C18 C32 C31 -80.3(3) . . . . ? 
C17 C18 C32 C31 162.1(2) . . . . ? 
  
_refine_diff_density_max    0.284 
_refine_diff_density_min   -0.163 
_refine_diff_density_rms    0.039 
  
_shelx_res_file 
; 
TITL ga_210325b_a.res in P2(1) 
    ga_210325b_a.res 
    created by SHELXL-2016/6 at 15:22:15 on 02-Apr-2021 
CELL  1.34138   9.7345  12.3631  10.0830   90.000  105.314   90.000 
ZERR    4.000   0.0003   0.0004   0.0003    0.000    0.001    0.000 
LATT -1 
SYMM -X, 1/2+Y, -Z 
SFAC C  H  N  O 
UNIT 64 52 4 4 
L.S. 5 
ACTA 
BOND $H 
FMAP 2 
PLAN 1 
CONF 
SIZE 0.05 0.16 0.23 
TEMP -100.150 
WGHT    0.062200    0.255100 
FVAR       1.11897 
N1    3    0.184309    0.690181    0.259073    11.00000    0.02383    0.03059 = 
         0.02776    0.00028    0.00825    0.00019 
O1    4    0.482190    0.480719    0.180036    11.00000    0.05076    0.03491 = 
         0.04688   -0.00245    0.02334    0.01213 
C1    1    0.174817    0.572568    0.272759    11.00000    0.02529    0.03150 = 
         0.03139   -0.00079    0.00937   -0.00644 
AFIX  23 
H1A   2    0.123294    0.540650    0.183418    11.00000   -1.20000 
H1B   2    0.121415    0.555142    0.341063    11.00000   -1.20000 
AFIX   0 
C2    1    0.323973    0.525475    0.318816    11.00000    0.03147    0.02232 = 
         0.03307   -0.00019    0.01051   -0.00104 
AFIX  13 
H2    2    0.319374    0.446448    0.338345    11.00000   -1.20000 
AFIX   0 
C3    1    0.394198    0.543267    0.202798    11.00000    0.02949    0.02664 = 
         0.03004   -0.00572    0.00862   -0.00110 
C4    1    0.355962    0.646559    0.126675    11.00000    0.02572    0.02950 = 
         0.02199   -0.00328    0.00514   -0.00435 
C5    1    0.424567    0.676672    0.026466    11.00000    0.03261    0.03563 = 
         0.02496   -0.00465    0.00862   -0.00443 
AFIX  43 
H5    2    0.480673    0.625129   -0.005634    11.00000   -1.20000 
AFIX   0 
C6    1    0.411737    0.779457   -0.025752    11.00000    0.03865    0.04376 = 
         0.02523    0.00345    0.00948   -0.00856 
AFIX  43 
H6    2    0.458110    0.799062   -0.094144    11.00000   -1.20000 
AFIX   0 
C7    1    0.330051    0.855258    0.022182    11.00000    0.04015    0.03375 = 
         0.03024    0.00985    0.00303   -0.00195 
AFIX  43 
H7    2    0.324775    0.927518   -0.010831    11.00000   -1.20000 
AFIX   0 
C8    1    0.256726    0.826641    0.117024    11.00000    0.03202    0.03199 = 
         0.02867    0.00249    0.00275    0.00410 
AFIX  43 
H8    2    0.200002    0.878663    0.147489    11.00000   -1.20000 
AFIX   0 
C9    1    0.266226    0.720533    0.168266    11.00000    0.02030    0.03008 = 
         0.02299   -0.00031    0.00121   -0.00265 
C10   1    0.232348    0.738714    0.395865    11.00000    0.03147    0.03090 = 
         0.02798   -0.00161    0.00999    0.00596 
AFIX  23 
H10A  2    0.155780    0.732101    0.443359    11.00000   -1.20000 
H10B  2    0.250789    0.816688    0.386253    11.00000   -1.20000 
AFIX   0 
C11   1    0.367111    0.685254    0.483135    11.00000    0.02710    0.02984 = 
         0.02593    0.00340    0.01056    0.00207 
C12   1    0.446189    0.736329    0.601317    11.00000    0.03635    0.03390 = 
         0.02753   -0.00163    0.01143    0.00218 
AFIX  43 
H12   2    0.415282    0.804034    0.627457    11.00000   -1.20000 
AFIX   0 
C13   1    0.569433    0.689748    0.681399    11.00000    0.03361    0.04833 = 
         0.02696   -0.00002    0.00374   -0.00236 
AFIX  43 
H13   2    0.622735    0.725526    0.761992    11.00000   -1.20000 
AFIX   0 
C14   1    0.615173    0.591260    0.644392    11.00000    0.02930    0.05140 = 
         0.03233    0.00670    0.00624    0.00689 
AFIX  43 
H14   2    0.700484    0.559549    0.698621    11.00000   -1.20000 
AFIX   0 
C15   1    0.535651    0.538962    0.527460    11.00000    0.03452    0.03442 = 
         0.03438    0.00358    0.01112    0.00845 
AFIX  43 
H15   2    0.566931    0.471032    0.502402    11.00000   -1.20000 
AFIX   0 
C16   1    0.410536    0.584501    0.446109    11.00000    0.03163    0.02814 = 
         0.02410    0.00355    0.01020   -0.00153 
N2    3    0.264578    0.365249    0.617435    11.00000    0.02795    0.04975 = 
         0.02971    0.00491    0.01081    0.00503 
O2    4   -0.021409    0.552683    0.752031    11.00000    0.05640    0.05224 = 
         0.05591   -0.01382    0.01452    0.01872 
C17   1    0.308573    0.451479    0.720429    11.00000    0.02835    0.04837 = 
         0.04038    0.00380    0.00554   -0.00868 
AFIX  23 
H17A  2    0.312355    0.521522    0.673935    11.00000   -1.20000 
H17B  2    0.404712    0.435699    0.780326    11.00000   -1.20000 
AFIX   0 
C18   1    0.201966    0.458042    0.806520    11.00000    0.03543    0.03019 = 
         0.03271   -0.00672    0.00335   -0.00407 
AFIX  13 
H18   2    0.235440    0.511315    0.882862    11.00000   -1.20000 
AFIX   0 
C19   1    0.061598    0.494920    0.712181    11.00000    0.03550    0.02599 = 
         0.03962   -0.00070    0.01067   -0.00096 
C20   1    0.028568    0.450549    0.570264    11.00000    0.03290    0.02472 = 
         0.03273    0.00625    0.01047   -0.00208 
C21   1   -0.104360    0.469495    0.478763    11.00000    0.03214    0.03012 = 
         0.04063    0.01256    0.01057    0.00158 
AFIX  43 
H21   2   -0.166222    0.521813    0.500987    11.00000   -1.20000 
AFIX   0 
C22   1   -0.146803    0.413752    0.357491    11.00000    0.03388    0.04422 = 
         0.03354    0.01477    0.00498   -0.00391 
AFIX  43 
H22   2   -0.236759    0.428071    0.295152    11.00000   -1.20000 
AFIX   0 
C23   1   -0.057160    0.336197    0.326600    11.00000    0.04194    0.04848 = 
         0.02674    0.00108    0.00746   -0.00750 
AFIX  43 
H23   2   -0.088410    0.294493    0.245042    11.00000   -1.20000 
AFIX   0 
C24   1    0.076778    0.318763    0.412665    11.00000    0.03984    0.04358 = 
         0.03007    0.00167    0.01453    0.00597 
AFIX  43 
H24   2    0.137717    0.266471    0.388881    11.00000   -1.20000 
AFIX   0 
C25   1    0.123346    0.377539    0.534586    11.00000    0.02669    0.03626 = 
         0.02740    0.00742    0.01169   -0.00088 
C26   1    0.289285    0.259531    0.686737    11.00000    0.03815    0.04872 = 
         0.03385    0.00310    0.01138    0.01948 
AFIX  23 
H26A  2    0.393056    0.246170    0.719129    11.00000   -1.20000 
H26B  2    0.247163    0.201995    0.620095    11.00000   -1.20000 
AFIX   0 
C27   1    0.224444    0.253888    0.808913    11.00000    0.02428    0.03706 = 
         0.02662    0.00218    0.00136    0.00603 
C28   1    0.206976    0.153872    0.865233    11.00000    0.04081    0.03261 = 
         0.03405    0.00042    0.00160    0.00603 
AFIX  43 
H28   2    0.235357    0.090187    0.826850    11.00000   -1.20000 
AFIX   0 
C29   1    0.149657    0.145439    0.974937    11.00000    0.03736    0.04036 = 
         0.03722    0.00894   -0.00136   -0.00465 
AFIX  43 
H29   2    0.139522    0.076352    1.012506    11.00000   -1.20000 
AFIX   0 
C30   1    0.106928    0.236093    1.030660    11.00000    0.03268    0.06250 = 
         0.02704    0.00751    0.00667   -0.00149 
AFIX  43 
H30   2    0.065838    0.230119    1.105970    11.00000   -1.20000 
AFIX   0 
C31   1    0.123891    0.336754    0.976670    11.00000    0.03514    0.04578 = 
         0.02975   -0.00868    0.00629    0.00285 
AFIX  43 
H31   2    0.094505    0.399598    1.015983    11.00000   -1.20000 
AFIX   0 
C32   1    0.183698    0.347673    0.864932    11.00000    0.02599    0.03353 = 
         0.02497   -0.00393   -0.00060   -0.00182 
HKLF 4 
  
  
  
  
REM  ga_210325b_a.res in P2(1) 
REM R1 =  0.0426 for    4909 Fo > 4sig(Fo)  and  0.0449 for all    5140 data 
REM    325 parameters refined using      1 restraints 
  
END 
  
WGHT      0.0608      0.2653 
  
REM Highest difference peak  0.284,  deepest hole -0.163,  1-sigma level  0.039 
Q1    1   0.5484  0.4777  0.2600  11.00000  0.05    0.28 
; 
_shelx_res_checksum   94112 
  
_shelx_hkl_file 
; 
  -1   0   0    0.20    0.20 
   1   0   0    0.60    0.20 
   1   0   0    0.60    0.20 
  -1   0   0    0.60    0.20 
  -2   0   0  995.40   43.90 
  -2   0   0 1049.59   44.30 
   2   0   0 1054.19   44.20 
  -3   0   0  564.24   24.70 
   3   0   0  564.44   24.50 
   4   0   0  294.87   13.30 
  -4   0   0  296.17   13.60 
  -5   0   0  132.59    7.00 
   5   0   0  129.59    6.70 
   5   0   0  132.09    6.60 
   6   0   0  153.88    7.90 
  -6   0   0  157.58    8.20 
   6   0   0  145.29    7.50 
  -6   0   0  146.59    7.80 
   6   0   0  138.69    7.70 
  -6   0   0  156.28    8.20 
   7   0   0   26.10    2.60 
   7   0   0   25.80    2.20 
  -7   0   0   29.90    3.00 
   7   0   0   26.40    3.30 
   8   0   0    1.60    1.10 
  -8   0   0    2.30    1.30 
   9   0   0    1.30    1.40 
  -9   0   0    0.50    1.40 
 -10   0   0   -0.60    1.10 
  10   0   0    1.80    1.40 
 -11   0   0   -0.20    1.20 
  12   0   0    0.10    1.90 
 -12   0   0    0.90    1.30 
   0   1   0    1.10    0.30 
  -1  -1   0 2606.14  120.49 
   1  -1   0 2889.31  121.09 
  -1   1   0 2772.72  120.89 
   1   1   0 2819.32  120.79 
  -2  -1   0 4505.35  208.78 
   2  -1   0 4806.42  209.58 
   2   1   0 4998.90  209.28 
  -2   1   0 4930.91  209.58 
   3  -1   0   33.60    1.80 
  -3  -1   0   35.20    2.10 
   3  -1   0   31.70    2.60 
   3   1   0   29.90    2.00 
  -3   1   0   30.70    2.20 
  -3   1   0   33.50    1.80 
   4  -1   0  198.58    9.10 
  -4  -1   0  199.88    9.30 
   4  -1   0  180.58    8.80 
   4   1   0  195.48    9.20 
   5  -1   0   15.50    1.60 
   5  -1   0   15.40    1.30 
  -5  -1   0   15.50    1.80 
   5   1   0   14.00    1.60 
  -6  -1   0  186.78    9.70 
   6  -1   0  173.48    8.60 
   6  -1   0  176.08    9.10 
  -6  -1   0  184.08    9.50 
   6  -1   0  191.98    9.30 
  -6  -1   0  186.68    9.20 
   6   1   0  172.18    9.10 
   6   1   0  185.88    9.30 
  -6   1   0  192.78    9.60 
   6   1   0  172.68    9.20 
   7  -1   0   45.10    3.50 
  -7  -1   0   47.20    4.00 
  -7  -1   0   50.09    4.10 
   7   1   0   48.30    3.50 
   7   1   0   47.20    3.60 
  -7   1   0   53.29    3.60 
  -7   1   0   49.80    3.90 
   7   1   0   46.80    4.60 
   8  -1   0   20.40    2.40 
  -8  -1   0   14.80    2.70 
   8   1   0   19.10    2.70 
  -8   1   0   19.00    2.80 
  -9  -1   0   77.59    5.90 
   9  -1   0   69.49    5.00 
  -9   1   0   72.09    5.70 
   9   1   0   74.09    5.30 
  10  -1   0   20.30    2.70 
 -10  -1   0   25.20    3.40 
 -10   1   0   20.50    3.20 
  10   1   0   22.40    3.00 
 -11  -1   0  123.09    8.20 
 -11   1   0  118.69    8.20 
  11   1   0  124.59    8.80 
  12  -1   0    5.30    1.90 
 -12  -1   0    4.20    1.60 
 -12   1   0    4.40    1.50 
  12   1   0    7.40    2.50 
   0  -2   0  374.06   15.80 
   0   2   0  366.46   15.80 
   0   2   0  342.87   15.70 
  -1  -2   0 3780.62  176.18 
   1  -2   0 3918.61  175.38 
  -1   2   0 4109.99  175.58 
   1   2   0 4230.68  175.78 
   2  -2   0 3281.97  142.69 
  -2  -2   0 2924.21  141.39 
  -2   2   0 3281.37  142.79 
   2   2   0 3316.57  142.69 
  -3  -2   0  211.38    9.50 
   3  -2   0  237.18    9.60 
   3   2   0  208.88    9.70 
  -3   2   0  186.78    9.10 
  -3   2   0  197.58    9.60 
   4  -2   0  258.47   10.60 
  -4  -2   0  222.28   10.50 
  -4   2   0  219.18   10.30 
   4   2   0  196.38   12.00 
  -5  -2   0 2062.29   85.59 
   5  -2   0 2069.19   85.39 
  -5  -2   0 1888.81   85.69 
   5   2   0 2036.40   85.59 
  -5   2   0 1860.21   84.59 
  -6  -2   0  970.30   42.30 
   6  -2   0 1030.60   42.00 
  -6  -2   0  995.60   42.20 
  -6  -2   0  921.61   42.00 
   6   2   0  803.52   42.20 
   6   2   0  957.80   42.00 
  -6   2   0  956.20   42.10 
  -7  -2   0   14.50    2.40 
   7  -2   0   18.30    2.00 
  -7  -2   0   17.30    2.20 
   7  -2   0   15.70    2.00 
   7   2   0   11.90    2.00 
   7   2   0   16.20    2.00 
   7   2   0   10.70    1.80 
  -7   2   0   15.80    2.30 
  -8  -2   0    7.90    2.00 
  -8   2   0    6.40    1.60 
  -8   2   0    5.70    1.50 
   8   2   0    8.50    1.80 
   8   2   0    5.50    1.60 
  -9  -2   0   31.60    3.70 
   9  -2   0   26.90    2.90 
   9   2   0   23.80    3.10 
  -9   2   0   26.60    3.40 
 -10  -2   0   43.00    4.30 
  10  -2   0   42.50    3.70 
  10   2   0   45.60    4.10 
 -10   2   0   41.20    4.30 
 -11  -2   0   48.40    4.80 
  11  -2   0   55.19    4.00 
  11   2   0   46.00    4.00 
 -11   2   0   48.20    4.60 
   0  -3   0   28.10    1.80 
   0   3   0   21.60    1.70 
   0   3   0   28.00    1.70 
  -1  -3   0  126.99    5.80 
   1  -3   0  132.49    6.10 
  -1   3   0  124.39    5.80 
   1   3   0  120.89    6.20 
  -1   3   0  129.69    6.10 
   1   3   0  124.79    6.10 
  -2  -3   0  417.76   18.00 
   2  -3   0  412.76   18.20 
   2   3   0  413.76   18.30 
  -2   3   0  409.46   18.10 
   2   3   0  399.36   18.40 
  -3  -3   0   94.49    4.90 
   3  -3   0  101.79    5.10 
  -3   3   0   97.59    5.00 
   3   3   0  103.39    5.30 
   4  -3   0  179.28    8.70 
  -4  -3   0  188.18    8.60 
  -4   3   0  177.78    8.70 
   4   3   0  171.38    8.90 
  -5  -3   0  628.34   27.40 
   5  -3   0  548.95   29.40 
  -5   3   0  583.94   27.00 
   5   3   0  689.13   27.90 
  -6  -3   0   54.39    4.00 
   6  -3   0   59.49    3.90 
  -6  -3   0   61.29    4.20 
   6  -3   0   51.19    3.60 
  -6  -3   0   53.19    3.90 
   6   3   0   59.09    4.20 
   6   3   0   59.49    4.00 
  -6   3   0   54.09    4.00 
  -7  -3   0  152.38    8.40 
  -7  -3   0  147.89    8.50 
  -7  -3   0  143.39    7.60 
   7  -3   0  144.49    7.70 
   7  -3   0  140.19    8.00 
   7   3   0  137.49    8.00 
   7   3   0  131.49    8.10 
  -7   3   0  146.59    8.20 
  -8  -3   0   18.40    2.80 
   8  -3   0   12.60    2.10 
  -8  -3   0   15.10    2.60 
   8   3   0   19.00    2.60 
  -8   3   0   14.60    2.20 
  -8   3   0   17.50    2.90 
   9  -3   0  106.29    7.70 
  -9  -3   0   99.79    9.40 
  -9   3   0  106.89    7.20 
  -9   3   0   85.79    5.90 
   9   3   0   99.49    7.10 
  10  -3   0   44.90    3.80 
 -10  -3   0   49.90    4.80 
 -10   3   0   46.30    4.50 
  10   3   0   44.90    4.20 
 -11  -3   0   18.50    4.40 
  11  -3   0   15.80    2.40 
  11   3   0   15.30    2.60 
 -11   3   0   16.80    2.70 
   0  -4   0  881.81   38.00 
   0   4   0  879.01   37.70 
   0   4   0  853.51   37.80 
  -1  -4   0  406.16   17.40 
   1  -4   0  419.96   17.80 
  -1   4   0  384.06   17.60 
  -1   4   0  383.56   17.40 
   1   4   0  382.46   17.80 
   1   4   0  399.26   17.70 
  -2  -4   0  795.82   33.80 
  -2  -4   0  767.62   34.10 
   2  -4   0  773.22   34.10 
   2   4   0  811.72   34.30 
   2   4   0  771.62   34.30 
  -2   4   0  803.72   34.00 
  -2   4   0  742.83   33.50 
  -3  -4   0  395.76   16.10 
   3  -4   0  372.56   16.40 
  -3   4   0  329.97   15.40 
   3   4   0  345.27   16.70 
   3   4   0  398.86   16.70 
  -3   4   0  351.86   16.20 
  -3   4   0  319.67   15.40 
  -4  -4   0 1066.29   44.80 
   4  -4   0 1028.60   45.10 
   4   4   0 1047.20   45.40 
  -4   4   0  981.10   45.20 
   5  -4   0  101.79    5.90 
   5  -4   0  115.29    5.70 
  -5  -4   0  107.59    5.80 
   5   4   0   93.69    5.10 
   5   4   0   89.79    5.80 
  -5   4   0  122.99    6.00 
   5   4   0  103.49    6.20 
   6  -4   0  202.88   10.30 
  -6  -4   0  201.48   10.20 
  -6  -4   0  201.28   10.50 
  -6  -4   0  186.68    9.60 
   6  -4   0  194.18    9.80 
   6   4   0  199.98   10.30 
  -6   4   0  188.18    9.50 
  -6   4   0  193.28   10.20 
   6   4   0  215.38   10.70 
   7  -4   0   26.40    2.70 
  -7  -4   0   25.60    2.80 
  -7  -4   0   28.20    3.10 
  -7  -4   0   25.30    3.00 
   7   4   0   25.60    2.90 
   7   4   0   25.20    3.20 
  -7   4   0   36.10    3.20 
   8  -4   0   30.00    2.90 
  -8  -4   0   37.40    4.00 
  -8  -4   0   33.60    3.50 
   8   4   0   36.40    3.70 
  -8   4   0   31.90    3.50 
   8   4   0   35.40    3.60 
   9  -4   0   94.99    6.00 
  -9  -4   0  105.09    7.20 
  -9   4   0   91.69    6.90 
   9   4   0   95.49    6.60 
   9   4   0   92.69    6.60 
  10  -4   0   29.80    3.10 
 -10  -4   0   34.90    4.10 
  10   4   0   29.90    3.60 
 -10   4   0   30.50    3.50 
 -11  -4   0    7.70    2.20 
  11  -4   0   17.00    2.10 
  11   4   0   10.80    2.10 
 -11   4   0   12.60    2.30 
   0  -5   0    5.10    1.00 
   0  -5   0    3.70    0.90 
   0   5   0    4.00    0.90 
   0   5   0    5.80    1.00 
  -1  -5   0  568.94   25.10 
   1  -5   0  557.84   25.00 
  -1  -5   0  572.44   24.40 
   1  -5   0  573.54   25.00 
   1   5   0  545.55   24.90 
   1   5   0  554.44   25.40 
  -1   5   0  537.75   24.40 
  -1   5   0  552.14   24.70 
  -2  -5   0  838.62   35.20 
   2  -5   0  848.82   35.70 
  -2  -5   0  762.12   35.40 
   2   5   0  844.22   35.80 
   2   5   0  778.12   35.80 
  -2   5   0  809.92   35.40 
  -2   5   0  785.22   34.90 
  -3  -5   0   32.60    2.20 
   3  -5   0   34.00    2.60 
   3   5   0   31.90    2.70 
  -4  -5   0  853.81   35.90 
   4  -5   0  761.32   38.50 
   4  -5   0  771.22   35.90 
   4   5   0  881.01   36.80 
   4   5   0  790.32   36.20 
  -4   5   0  853.61   36.80 
  -5  -5   0  216.18   10.10 
   5  -5   0  189.98    9.80 
   5  -5   0  197.48   10.30 
   5   5   0  211.98   10.80 
  -5   5   0  195.58   10.40 
   5   5   0  204.98   10.30 
   5   5   0  201.28    9.80 
  -6  -5   0  183.18    9.10 
  -6  -5   0  189.98    9.80 
   6  -5   0  181.88    9.40 
   6  -5   0  179.48   10.20 
  -6  -5   0  197.08   10.20 
  -6   5   0  173.08    9.70 
   6   5   0  211.18   10.60 
   6   5   0  190.88    9.90 
  -6   5   0  175.98    9.50 
  -7  -5   0  324.87   15.90 
   7  -5   0  324.67   15.40 
  -7  -5   0  331.27   16.30 
   7   5   0  311.07   16.30 
   7   5   0  316.67   15.90 
  -7   5   0  303.07   15.60 
  -8  -5   0   50.19    5.00 
  -8  -5   0   59.89    5.10 
   8  -5   0   58.49    4.20 
   8   5   0   56.29    4.60 
  -8   5   0   47.10    4.40 
  -9  -5   0   25.90    3.60 
   9  -5   0   22.10    2.60 
  -9   5   0   18.00    2.90 
   9   5   0   23.30    3.10 
  -9   5   0   18.30    2.60 
   9   5   0   23.20    3.70 
  10  -5   0   42.20    3.60 
 -10  -5   0   41.20    4.40 
  10   5   0   40.90    4.10 
 -10   5   0   34.80    4.50 
  11  -5   0   29.10    2.80 
 -11  -5   0   27.90    3.40 
  11   5   0   21.30    2.90 
   0  -6   0 1002.80   43.20 
   0  -6   0  981.60   42.80 
   0   6   0 1026.60   42.80 
   0   6   0  908.31   42.80 
   1  -6   0   27.50    2.20 
   1  -6   0   26.90    2.40 
  -1  -6   0   27.90    2.20 
  -1  -6   0   25.50    2.00 
   1   6   0   27.00    2.30 
   1   6   0   26.30    2.30 
  -1   6   0   24.90    2.20 
  -1   6   0   25.20    2.00 
   2  -6   0  123.89    6.70 
  -2  -6   0  118.09    6.40 
   2  -6   0  123.19    6.40 
  -2  -6   0  119.69    6.10 
   2   6   0  130.09    6.80 
  -2   6   0  117.09    5.90 
   3  -6   0    7.40    1.20 
   3  -6   0    5.40    1.30 
  -3  -6   0    5.80    1.10 
   3   6   0    7.20    1.60 
   3   6   0    4.60    1.20 
   4  -6   0   15.00    2.00 
   4  -6   0   14.80    1.70 
  -4  -6   0   16.20    1.70 
  -4   6   0   16.90    2.20 
  -4   6   0   14.10    1.70 
   4   6   0   17.60    2.30 
   4   6   0   16.00    2.10 
  -5  -6   0  117.69    6.90 
   5  -6   0  120.89    7.10 
  -5  -6   0  136.19    6.70 
   5  -6   0  115.19    6.50 
  -5   6   0  114.59    6.30 
   5   6   0  123.09    7.50 
   5   6   0  118.29    7.00 
  -5   6   0  122.59    7.30 
   5   6   0  110.99    6.60 
   6  -6   0   37.90    3.10 
  -6  -6   0   32.70    3.10 
  -6  -6   0   41.10    3.70 
   6   6   0   40.00    3.60 
  -6   6   0   36.90    3.30 
   6   6   0   42.70    4.00 
  -7  -6   0  251.87   13.20 
  -7  -6   0  262.17   13.70 
   7  -6   0  260.07   12.90 
   7   6   0  263.37   14.10 
   7   6   0  253.17   13.50 
   8  -6   0   51.79    4.00 
  -8  -6   0   52.39    4.90 
  -8  -6   0   47.30    4.50 
   8   6   0   51.79    4.60 
  -8   6   0   40.00    6.10 
   8   6   0   48.90    4.70 
  -9  -6   0    4.70    2.10 
  -9  -6   0    2.50    1.70 
   9  -6   0    1.90    1.30 
   9   6   0    2.20    1.60 
   9   6   0    2.30    1.90 
  -9   6   0    1.00    1.30 
  10  -6   0   38.90    4.00 
 -10  -6   0   41.00    4.20 
  10   6   0   35.40    5.00 
 -10   6   0   30.30    3.50 
  11  -6   0   28.90    2.80 
 -11  -6   0   30.10    3.50 
  11   6   0   29.10    3.10 
   0  -7   0   -0.20    0.50 
   0  -7   0   -0.10    0.60 
   0  -7   0    0.50    0.70 
   0  -7   0    0.00    0.50 
   0   7   0    1.60    1.00 
   0   7   0    0.70    0.70 
   1  -7   0  215.78   11.20 
   1  -7   0  223.98   10.80 
  -1  -7   0  216.18   10.40 
  -1  -7   0  225.08   10.90 
  -1  -7   0  231.08   10.60 
   1  -7   0  210.58   10.40 
  -1   7   0  213.88   10.80 
   1   7   0  210.68   10.90 
  -1   7   0  228.68   10.60 
   1   7   0  233.48   11.10 
   2  -7   0  104.39    6.10 
   2  -7   0  125.19    6.50 
  -2  -7   0  127.89    6.30 
   2  -7   0  128.89    7.00 
  -2  -7   0  112.49    6.50 
   2   7   0  117.99    8.10 
  -2   7   0  111.09    6.40 
  -2   7   0  112.79    6.00 
   2   7   0  136.89    7.00 
   3  -7   0  231.78   11.70 
   3  -7   0  240.48   12.20 
   3  -7   0  238.28   11.70 
  -3  -7   0  258.57   11.40 
   3  -7   0  229.78   11.20 
   3   7   0  254.67   12.30 
   3   7   0  233.18   11.80 
  -3   7   0  219.98   10.70 
   4  -7   0  151.98    8.90 
  -4  -7   0  164.08    8.30 
   4  -7   0  167.28    8.60 
  -4   7   0  157.08    8.30 
   4   7   0  151.78    8.70 
  -4   7   0  175.28    9.70 
   4   7   0  168.48    9.30 
   5  -7   0  192.08   10.70 
  -5  -7   0  189.98   10.30 
  -5  -7   0  209.98   10.10 
   5   7   0  186.68   12.60 
   5   7   0  197.28   11.10 
  -5   7   0  205.48   11.10 
   5   7   0  187.58   10.40 
  -5   7   0  195.48    9.80 
  -6  -7   0   28.60    3.10 
  -6  -7   0   31.50    2.90 
   6  -7   0   24.20    2.70 
   6   7   0   27.00    3.20 
  -6   7   0   31.20    3.60 
   6   7   0   32.60    3.60 
   7  -7   0  301.07   14.90 
  -7  -7   0  307.77   15.60 
   7   7   0  289.17   15.40 
   7   7   0  297.67   16.10 
  -8  -7   0    3.80    1.70 
  -8  -7   0    2.70    1.70 
   8  -7   0    5.40    1.70 
   8   7   0    4.30    1.70 
   8   7   0    8.80    2.20 
   9  -7   0   31.70    3.20 
  -9  -7   0   25.90    3.40 
   9   7   0   23.90    3.60 
  -9   7   0   30.50    3.50 
  10  -7   0    6.50    1.70 
 -10  -7   0    8.00    2.30 
  10   7   0   12.10    2.30 
 -10   7   0   12.90    2.30 
   0  -8   0  644.04   29.00 
   0  -8   0  647.44   28.60 
   0  -8   0  629.04   28.50 
   0  -8   0  626.14   29.60 
   0   8   0  665.13   29.00 
   0   8   0  639.24   29.00 
   1  -8   0   95.09    6.30 
  -1  -8   0  107.99    6.10 
   1  -8   0   98.49    5.50 
   1  -8   0  109.29    6.10 
  -1  -8   0  109.49    5.70 
  -1  -8   0   95.79    5.50 
   1   8   0   99.49    6.00 
  -1   8   0   97.99    5.90 
  -1   8   0  106.09    5.80 
   1   8   0  108.09    6.20 
  -2  -8   0  115.89    6.30 
   2  -8   0  130.49    6.90 
  -2  -8   0  122.09    6.40 
  -2  -8   0  122.69    6.90 
   2  -8   0  121.89    6.30 
   2  -8   0  116.29    7.20 
  -2   8   0  120.69    6.70 
   2   8   0  120.29    7.10 
  -2   8   0  117.99    6.20 
   2   8   0  116.29    6.80 
  -3  -8   0   94.79    5.10 
   3  -8   0   82.99    4.90 
  -3  -8   0   76.59    4.70 
   3  -8   0   83.69    5.80 
   3  -8   0   95.79    5.50 
  -3   8   0   80.79    4.30 
  -3   8   0   80.69    5.20 
   3   8   0   90.19    5.70 
   3   8   0   95.39    6.00 
  -4  -8   0  108.29    6.50 
  -4  -8   0  113.19    7.20 
   4  -8   0  105.89    7.10 
   4  -8   0  109.39    6.20 
   4  -8   0  123.69    8.90 
   4  -8   0  116.99    6.90 
  -4  -8   0  113.79    6.30 
  -4   8   0  112.59    7.70 
  -4   8   0  110.69    6.40 
   4   8   0  125.39    7.50 
   5  -8   0  376.36   18.60 
  -5  -8   0  375.36   17.90 
   5  -8   0  385.46   18.00 
   5  -8   0  379.86   17.40 
  -5  -8   0  371.66   17.60 
  -5   8   0  349.17   17.40 
   5   8   0  327.77   20.00 
   5   8   0  393.96   19.00 
   5   8   0  375.46   18.30 
  -5   8   0  370.16   19.00 
   6  -8   0   68.79    5.00 
   6  -8   0   75.49    5.30 
  -6  -8   0   68.39    4.90 
  -6  -8   0   66.29    5.10 
   6   8   0   80.89    6.10 
  -6   8   0   72.69    5.70 
   6   8   0   74.39    5.50 
  -7  -8   0   29.30    3.20 
   7  -8   0   30.90    3.30 
  -7  -8   0   28.10    3.50 
   7   8   0   23.50    3.50 
  -8  -8   0   31.80    4.00 
  -8  -8   0   41.00    4.00 
   8  -8   0   43.30    3.90 
   8  -8   0   42.60    5.50 
   8   8   0   38.40    4.40 
  -8   8   0   43.20    4.20 
   8   8   0   35.30    4.00 
   9  -8   0   31.00    2.90 
   9  -8   0   27.80    3.10 
   9  -8   0   27.90    3.30 
  -9  -8   0   29.30    3.60 
   9   8   0   28.20    3.70 
  -9   8   0   29.90    3.40 
 -10  -8   0   25.60    3.00 
  10  -8   0   23.40    2.40 
  10  -8   0   16.00    2.60 
  10   8   0   22.60    3.10 
 -10   8   0   20.10    2.80 
   0  -9   0    5.90    1.70 
   0  -9   0    3.60    1.40 
   0  -9   0    4.90    1.30 
   0   9   0    4.70    1.40 
   0   9   0    5.60    1.40 
   1  -9   0  337.07   15.70 
  -1  -9   0  341.17   15.90 
   1  -9   0  334.57   16.30 
  -1  -9   0  354.16   16.50 
   1  -9   0  326.37   17.00 
  -1  -9   0  338.47   15.80 
   1   9   0  319.67   18.10 
  -1   9   0  341.97   16.00 
   1   9   0  328.97   16.30 
  -1   9   0  342.47   16.30 
  -2  -9   0  404.96   18.20 
   2  -9   0  353.56   18.40 
   2  -9   0  360.56   17.70 
   2  -9   0  384.66   17.30 
  -2  -9   0  339.67   17.00 
  -2  -9   0  356.76   17.20 
  -2   9   0  368.66   17.00 
   2   9   0  394.26   18.30 
   2   9   0  350.76   19.90 
  -2   9   0  379.46   17.70 
   3  -9   0  194.08    9.60 
  -3  -9   0  183.08    9.60 
   3  -9   0  197.28   10.30 
  -3  -9   0  176.48    9.30 
   3  -9   0  162.18   11.50 
   3   9   0  198.88   10.50 
  -3   9   0  207.08   11.90 
  -3   9   0  194.88   10.10 
   3   9   0  202.38   10.90 
   4  -9   0  370.86   18.00 
   4  -9   0  383.06   17.40 
  -4  -9   0  346.17   17.40 
  -4  -9   0  375.16   17.40 
   4   9   0  366.96   18.80 
  -4   9   0  363.96   17.60 
  -4   9   0  367.66   19.50 
   4   9   0  375.36   18.30 
   5  -9   0  262.27   13.30 
  -5  -9   0  254.87   12.70 
  -5  -9   0  243.48   12.80 
   5  -9   0  258.87   12.60 
  -5   9   0  250.07   12.50 
   5   9   0  251.77   13.40 
   5   9   0  241.78   13.60 
   5   9   0  271.27   14.20 
  -5   9   0  240.68   14.10 
  -6  -9   0   34.90    3.40 
   6  -9   0   45.40    4.10 
  -6  -9   0   41.80    3.70 
   6  -9   0   40.30    3.30 
   6   9   0   43.30    4.20 
   6   9   0   37.30    4.30 
   7  -9   0   29.60    3.40 
  -7  -9   0   26.30    3.20 
   7  -9   0   30.60    2.90 
  -7  -9   0   22.80    3.10 
   7   9   0   27.40    3.60 
   7   9   0   28.80    3.80 
   8  -9   0   77.69    5.70 
   8  -9   0   71.89    5.00 
  -8  -9   0   80.39    5.70 
   8   9   0   78.19    6.00 
  -8   9   0   78.39    6.10 
   9  -9   0   48.90    4.20 
  -9  -9   0   51.39    4.30 
   9  -9   0   51.89    4.40 
  -9   9   0   46.70    4.40 
   9   9   0   52.69    4.70 
   0 -10   0  720.13   34.40 
   0 -10   0  755.42   34.30 
   0 -10   0  822.42   35.20 
   0  10   0  768.92   34.90 
   0  10   0  776.72   35.00 
   1 -10   0  103.69    6.20 
   1 -10   0  107.89    6.40 
  -1 -10   0  117.79    7.10 
   1 -10   0  120.79    7.10 
  -1 -10   0  105.99    6.30 
   1  10   0  105.19    6.90 
   1  10   0  119.39    7.00 
  -1  10   0  107.19    6.50 
  -1  10   0  106.49    6.80 
  -2 -10   0  134.49    9.00 
   2 -10   0  126.39    7.10 
   2 -10   0  134.89    8.50 
  -2 -10   0  112.69    6.90 
  -2 -10   0  129.19    7.30 
  -2  10   0  132.39    7.00 
   2  10   0  132.99    8.00 
  -2  10   0  142.19    9.60 
   2  10   0  127.69    8.10 
  -2  10   0  134.99    7.80 
   3 -10   0   27.80    3.30 
  -3 -10   0   30.80    2.70 
   3 -10   0   27.20    2.70 
  -3 -10   0   30.80    2.50 
  -3  10   0   25.40    3.00 
   3  10   0   25.80    3.20 
  -3  10   0   29.30    4.00 
   3  10   0   27.40    3.50 
   4 -10   0   98.89    6.30 
   4 -10   0   78.99    5.30 
  -4 -10   0   86.89    5.40 
   4  10   0   92.09    7.00 
  -4  10   0   76.79    5.40 
   4  10   0   85.19    6.70 
  -4  10   0   77.99    6.90 
   4  10   0   91.49    6.30 
  -5 -10   0   86.99    5.60 
   5 -10   0   89.39    6.30 
  -5 -10   0   84.09    5.60 
   5 -10   0   92.79    5.70 
   5  10   0   99.59    6.70 
   5  10   0   83.19    6.70 
  -5  10   0   90.29    5.60 
  -5  10   0   87.89    7.10 
   6 -10   0   23.90    3.10 
  -6 -10   0   21.70    2.80 
  -6 -10   0   21.80    2.80 
   6 -10   0   27.30    2.70 
   6  10   0   17.20    3.00 
   6  10   0   19.30    3.30 
  -6  10   0   20.70    3.60 
   7 -10   0    8.80    1.90 
  -7 -10   0    8.00    1.80 
   7 -10   0    9.50    2.40 
  -7  10   0    9.60    2.40 
   7  10   0    8.20    2.20 
   8 -10   0    4.20    1.80 
   8 -10   0    4.10    1.40 
  -8 -10   0    5.70    1.60 
   8  10   0    2.70    1.60 
  -8  10   0    3.30    1.80 
   9 -10   0   56.99    4.60 
   9 -10   0   58.29    4.00 
  -9 -10   0   59.39    4.50 
   9  10   0   66.69    5.00 
  -9  10   0   62.09    4.80 
   0 -11   0   -0.80    0.80 
   0 -11   0    0.50    1.20 
   0 -11   0    0.00    1.40 
   0  11   0    0.10    1.10 
   0  11   0    0.70    1.50 
   0  11   0    1.20    0.90 
   1 -11   0  102.79    6.80 
  -1 -11   0  106.49    6.90 
   1 -11   0  111.59    6.20 
   1 -11   0   98.39    6.10 
  -1 -11   0   84.59    5.70 
  -1 -11   0   96.09    6.00 
  -1  11   0  107.99    6.60 
  -1  11   0   94.29    6.10 
   1  11   0   95.89    6.50 
   1  11   0   86.89    6.60 
  -1  11   0  107.49    8.40 
   2 -11   0   63.69    5.20 
   2 -11   0   61.09    4.60 
  -2 -11   0   63.09    4.40 
  -2 -11   0   61.89    4.00 
  -2 -11   0   65.99    5.20 
   2 -11   0   61.29    4.40 
  -2  11   0   69.59    5.00 
   2  11   0   61.69    5.20 
  -2  11   0   78.59    7.50 
   2  11   0   63.69    5.20 
   2  11   0   59.29    5.90 
   3 -11   0  285.87   14.50 
  -3 -11   0  265.17   13.70 
   3 -11   0  274.37   13.60 
   3  11   0  278.27   15.00 
   3  11   0  269.17   16.00 
  -3  11   0  274.67   14.00 
  -3  11   0  274.27   16.30 
  -4 -11   0    6.60    1.40 
   4 -11   0   12.80    2.80 
  -4  11   0   11.50    3.10 
   4  11   0   12.80    2.70 
  -4  11   0    8.30    1.90 
   4  11   0   10.50    2.50 
   5 -11   0   42.40    4.30 
  -5 -11   0   42.40    3.60 
   5 -11   0   45.70    3.80 
  -5  11   0   41.00    5.10 
   5  11   0   49.70    4.70 
   5  11   0   43.00    4.40 
   6 -11   0   11.00    2.70 
  -6 -11   0   -1.00    2.90 
   6 -11   0    5.40    1.40 
  -6  11   0    8.30    2.30 
   6  11   0    6.50    2.20 
   7 -11   0   20.90    3.20 
   7 -11   0   23.60    2.70 
  -7 -11   0   22.80    2.90 
  -7  11   0   26.00    3.50 
   7  11   0   25.10    3.30 
   8 -11   0   10.20    1.80 
   8 -11   0   11.20    3.00 
  -8 -11   0    3.60    2.20 
   8  11   0   13.00    2.50 
  -8  11   0    7.80    2.20 
   0 -12   0   22.20    2.60 
   0 -12   0   22.00    3.30 
   0  12   0   26.90    3.30 
   0  12   0   23.70    3.20 
   0  12   0   21.10    2.60 
   0  12   0   22.10    4.00 
  -1 -12   0   68.89    4.80 
   1 -12   0   68.19    4.90 
   1 -12   0   74.69    5.70 
   1 -12   0   64.59    4.90 
  -1 -12   0   74.79    4.80 
  -1 -12   0   70.69    5.70 
   1  12   0   73.49    5.90 
  -1  12   0   68.89    5.10 
  -1  12   0   78.89    5.60 
   1  12   0   70.39    6.70 
  -1  12   0   72.89    7.00 
   1  12   0   68.39    5.40 
   2 -12   0   24.80    2.70 
   2 -12   0   26.20    2.80 
   2 -12   0   25.80    3.50 
  -2 -12   0   26.00    2.50 
  -2 -12   0   25.60    3.50 
  -2 -12   0   25.40    2.70 
  -2  12   0   27.90    4.40 
   2  12   0   16.20    3.20 
   2  12   0   18.00    3.10 
   2  12   0   25.10    3.90 
   3 -12   0   98.99    6.70 
   3 -12   0  117.79    7.70 
   3 -12   0  123.99    6.90 
  -3 -12   0  119.09    6.80 
  -3  12   0  110.99    9.00 
   3  12   0   98.29    7.60 
   3  12   0  125.09    7.90 
   3  12   0  100.49    8.50 
  -3  12   0  117.39    7.10 
   4 -12   0   17.40    2.30 
  -4 -12   0   10.50    2.20 
   4 -12   0   20.20    3.50 
   4  12   0    9.50    3.00 
  -4  12   0   17.80    2.80 
   4  12   0   14.10    3.20 
  -4  12   0   12.10    4.20 
   5 -12   0   21.70    2.70 
   5 -12   0   23.30    3.40 
   5  12   0   27.00    3.70 
  -5  12   0   22.00    3.40 
   6 -12   0   36.40    3.30 
   6 -12   0   37.10    4.10 
  -6  12   0   31.30    3.90 
   6  12   0   37.20    4.10 
   7 -12   0   16.10    2.90 
   7  12   0   12.30    2.40 
  -7  12   0   17.80    2.90 
   0 -13   0   -1.00    1.30 
   0 -13   0   -1.20    1.30 
   0 -13   0   -0.30    1.00 
   0  13   0    0.30    2.30 
   0  13   0    2.30    1.60 
   1 -13   0   18.90    3.00 
  -1 -13   0   17.40    2.30 
  -1 -13   0   21.50    3.20 
   1  13   0   18.20    3.20 
   1  13   0   10.70    3.40 
   1  13   0   11.40    4.00 
  -1  13   0   16.90    2.40 
  -1  13   0   19.00    3.10 
   2 -13   0    4.30    1.30 
   2 -13   0    5.10    1.60 
  -2 -13   0    1.40    1.20 
   2  13   0    2.60    1.80 
  -2  13   0    2.40    2.40 
   2  13   0    3.70    1.80 
   2  13   0    5.20    2.70 
  -2  13   0    3.90    1.70 
  -2  13   0    4.00    1.50 
   3 -13   0    0.60    1.00 
   3 -13   0    1.50    1.70 
  -3  13   0   -0.10    1.20 
   3  13   0   -1.20    1.50 
  -3  13   0    1.30    1.60 
   4 -13   0    3.50    2.10 
   4 -13   0    3.20    1.30 
   4  13   0    4.50    1.90 
  -4  13   0    4.20    1.80 
  -4  13   0   -3.30    3.50 
   5 -13   0   57.49    4.20 
   5 -13   0   54.29    4.80 
  -5  13   0   60.89    5.10 
   5  13   0   64.29    5.30 
   6 -13   0   15.40    2.90 
   6 -13   0   19.70    2.30 
  -6  13   0   23.40    3.20 
   6  13   0   22.30    3.20 
   0 -14   0   37.50    4.00 
   0 -14   0   32.50    3.10 
   0  14   0   39.10    4.10 
   1 -14   0    8.30    2.10 
   1 -14   0    7.10    1.70 
  -1  14   0    9.30    3.30 
   1  14   0    7.80    2.40 
  -1  14   0    5.80    2.00 
   2 -14   0   27.10    3.40 
  -2  14   0   20.50    2.90 
  -2  14   0   18.90    2.90 
   2  14   0   26.50    3.70 
   3 -14   0   13.90    2.20 
   3 -14   0   16.10    2.70 
  -3  14   0   25.90    4.30 
   3  14   0   19.90    3.30 
  -3  14   0   21.00    3.00 
   4 -14   0    4.60    1.40 
   4 -14   0    6.00    2.10 
  -4  14   0    5.00    1.70 
   4  14   0    8.70    2.30 
   5 -14   0    1.30    1.10 
   5 -14   0    0.60    1.30 
   5  14   0    0.00    1.40 
  -5  14   0    0.40    1.10 
   0  15   0    0.40    1.60 
   1 -15   0   11.90    1.80 
   1 -15   0   17.60    2.70 
  -1  15   0   17.40    2.60 
   1  15   0   14.80    2.70 
   2 -15   0   49.70    4.30 
   2 -15   0   41.20    3.30 
  -2  15   0   39.40    3.70 
   2  15   0   45.00    4.30 
  -2  15   0   46.00    3.80 
   3 -15   0    7.60    2.10 
  -3  15   0    7.70    1.90 
   3  15   0    6.50    2.10 
 -12   0   1   81.79    6.00 
  11   0  -1   18.60    3.30 
 -11   0   1   22.60    3.70 
  10   0  -1    7.20    1.80 
 -10   0   1    5.40    2.10 
  -9   0   1   59.49    5.10 
   9   0  -1   52.89    4.30 
   8   0  -1    7.40    1.50 
  -8   0   1    6.40    1.90 
  -7   0   1   26.30    2.70 
  -7   0   1   29.20    3.00 
   7   0  -1   24.10    2.10 
   7   0  -1   27.60    2.50 
  -7   0   1   23.70    2.80 
   6   0  -1  224.58   10.60 
  -6   0   1  227.08   11.40 
   6   0  -1  232.28   11.10 
  -6   0   1  234.58   11.50 
  -6   0   1  212.28   11.00 
   5   0  -1   31.40    2.30 
   5   0  -1   31.30    2.10 
  -5   0   1   33.90    2.70 
  -4   0   1  273.87   12.30 
   4   0  -1  269.27   12.40 
   4   0  -1  283.87   12.70 
  -4   0   1  287.97   12.90 
  -3   0   1   34.40    2.20 
  -3   0   1   34.50    2.00 
   3   0  -1   34.30    1.90 
   2   0  -1 7066.39  301.67 
  -2   0   1 7057.59  301.67 
   1   0  -1   28.00    1.40 
   1   0  -1   24.60    1.60 
  -1   0   1   27.60    1.60 
  -1   0   1   28.70    1.40 
   0   0   1  560.84   23.10 
   0   0  -1  523.85   23.10 
   0   0  -1  524.05   23.10 
  -1   0  -1   59.49    3.00 
   1   0   1   71.89    3.30 
   1   0   1   63.89    3.00 
   1   0   1   64.99    3.00 
   2   0   1  191.18    8.40 
  -2   0  -1  171.28    7.90 
  -2   0  -1  183.98    8.30 
   3   0   1 1792.32   79.09 
  -3   0  -1 1897.21   79.09 
   4   0   1  100.89    5.20 
   4   0   1  101.09    5.30 
  -4   0  -1  101.39    5.40 
   5   0   1  239.88   11.70 
   5   0   1  251.67   11.70 
   6   0   1   29.10    2.60 
   6   0   1   29.90    2.50 
  -6   0  -1   36.70    3.00 
   6   0   1   27.00    2.40 
  -6   0  -1   27.50    2.40 
   7   0   1    7.20    1.70 
   7   0   1    6.10    1.50 
   7   0   1    7.00    1.40 
  -8   0  -1    2.90    1.50 
   8   0   1    5.10    1.60 
 -10   0  -1   62.39    5.30 
  10   0   1   65.09    4.90 
  11   0   1    0.80    1.20 
 -11   0  -1    0.30    1.20 
 -12  -1   1   20.00    3.20 
 -12   1   1   22.10    3.00 
 -11  -1   1   77.69    6.20 
 -11   1   1   71.69    6.00 
  10  -1  -1   39.50    3.50 
 -10  -1   1   45.70    4.60 
  10   1  -1   45.00    3.80 
 -10   1   1   41.50    4.50 
   9  -1  -1   14.50    2.30 
  -9  -1   1   10.90    2.50 
   9   1  -1   10.80    1.90 
  -9   1   1   15.90    3.10 
  -8  -1   1  120.79    7.50 
  -8  -1   1  113.79    7.30 
   8  -1  -1  113.69    7.50 
  -8  -1   1  117.09    6.90 
   8   1  -1  103.09    6.20 
   8   1  -1   99.99    6.90 
  -8   1   1  128.99    7.60 
   7  -1  -1   20.30    2.30 
  -7  -1   1   21.90    2.40 
  -7  -1   1   27.40    2.80 
   7  -1  -1   22.70    2.20 
  -7  -1   1   25.40    2.80 
   7   1  -1   25.30    2.40 
   7   1  -1   24.20    2.10 
  -7   1   1   19.70    2.50 
  -7   1   1   20.80    2.70 
   7   1  -1   18.90    2.30 
   6  -1  -1  289.47   13.20 
  -6  -1   1  291.77   13.60 
  -6  -1   1  274.27   13.50 
  -6  -1   1  270.07   13.00 
   6  -1  -1  257.87   12.30 
  -6  -1   1  284.87   13.90 
  -6   1   1  277.77   13.50 
  -6   1   1  257.87   13.70 
   6   1  -1  274.17   13.20 
   6   1  -1  276.07   13.00 
   5  -1  -1   91.69    4.80 
  -5  -1   1   92.69    5.00 
   5  -1  -1   81.89    4.20 
  -5   1   1   81.59    5.00 
  -5   1   1   86.09    4.20 
   5   1  -1   86.79    4.70 
   4  -1  -1   14.40    0.90 
  -4  -1   1   11.70    1.40 
  -4   1   1   13.70    1.20 
  -4   1   1   12.70    1.60 
   4   1  -1   12.40    1.30 
   3   1  -1 2769.42  118.09 
   2  -1  -1 1978.00   83.99 
   1  -1  -1  294.67   14.40 
  -1  -1   1  337.27   14.60 
  -1  -1   1  338.27   14.30 
   1  -1  -1  357.86   14.30 
   1  -1  -1  301.97   14.20 
  -1   1   1  360.16   14.30 
  -1   1   1  322.67   14.60 
   0  -1  -1 4260.97  173.38 
   0   1  -1 3901.11  173.18 
   0   1   1 3856.71  173.08 
  -1   1  -1 1823.42   77.89 
  -3  -1  -1  435.86   18.90 
   3  -1   1  441.46   18.90 
   3  -1   1  433.56   18.90 
   3   1   1  412.66   19.00 
  -3   1  -1  412.66   18.40 
   4  -1   1 2938.81  127.09 
  -4  -1  -1 3187.28  127.39 
   4   1   1 2798.82  127.69 
   5  -1   1  589.14   25.20 
   5  -1   1  519.65   24.80 
  -5  -1  -1  580.94   25.40 
   5   1   1  557.84   25.30 
  -6  -1  -1    7.70    1.60 
   6  -1   1    8.10    1.40 
  -6  -1  -1    8.40    1.60 
   6  -1   1    9.50    1.70 
   6   1   1    7.20    1.50 
  -6   1  -1    9.30    1.80 
   6   1   1    6.70    1.30 
  -6   1  -1    7.80    1.70 
   6   1   1    6.90    1.30 
   7  -1   1   73.29    4.80 
  -7  -1  -1   78.79    5.30 
   7  -1   1   74.59    4.90 
   7   1   1   66.29    4.70 
   7   1   1   67.69    4.80 
  -7   1  -1   74.69    5.20 
   7   1   1   71.29    5.00 
  -8  -1  -1  148.39    8.80 
   8  -1   1  135.39    8.00 
   8   1   1  146.69    8.40 
  -8   1  -1  136.89    8.50 
   8   1   1  135.99    7.90 
  -9  -1  -1   26.60    4.20 
 -10  -1  -1   37.60    3.90 
  10  -1   1   29.10    3.20 
 -10   1  -1   29.00    3.60 
  10   1   1   31.00    3.40 
 -11  -1  -1    4.50    2.00 
  11  -1   1    5.10    1.70 
 -11   1  -1    4.40    1.60 
  11   1   1    5.00    1.60 
  11  -2  -1   43.10    4.80 
 -11  -2   1   59.59    5.20 
 -11   2   1   51.79    4.90 
 -10  -2   1   48.00    4.70 
  10  -2  -1   47.20    3.60 
  10   2  -1   42.00    3.90 
 -10   2   1   41.10    4.40 
  -9  -2   1    8.20    2.10 
   9  -2  -1   11.60    1.90 
   9   2  -1   10.60    2.20 
  -9   2   1    6.60    2.20 
  -8  -2   1  205.98   10.60 
  -8  -2   1  211.58   11.50 
  -8  -2   1  201.78   11.30 
   8  -2  -1  208.08   10.70 
   8   2  -1  173.98   12.20 
  -8   2   1  203.08   10.50 
   8   2  -1  204.18   10.90 
  -8   2   1  220.58   11.50 
  -7  -2   1  143.69    8.00 
   7  -2  -1  123.79    7.90 
  -7  -2   1  131.59    7.90 
  -7  -2   1  135.79    7.30 
   7  -2  -1  137.69    7.10 
  -7   2   1  141.89    7.90 
  -7   2   1  134.89    7.40 
   7   2  -1  137.19    7.50 
   7   2  -1  125.39    7.30 
  -6  -2   1   23.10    2.50 
  -6  -2   1   22.50    2.10 
  -6  -2   1   21.20    2.40 
  -6  -2   1   22.50    2.40 
   6  -2  -1   22.60    2.10 
   6   2  -1   25.80    2.20 
  -6   2   1   17.80    2.10 
  -5  -2   1  422.76   19.40 
   5  -2  -1  437.36   19.30 
  -5   2   1  414.76   19.00 
   5   2  -1  430.66   19.40 
  -4  -2   1  154.18    7.70 
   4  -2  -1  162.18    7.70 
   4   2  -1  156.48    7.80 
  -4   2   1  161.28    7.80 
  -3  -2   1  386.26   17.30 
   3  -2  -1  430.16   17.40 
  -3   2   1  373.86   17.60 
   3   2  -1  376.96   17.40 
   2   2  -1 1363.16   57.49 
  -2   2   1 1312.47   57.59 
   0  -2  -1 2823.82  119.59 
   0  -2   1 2883.41  119.59 
   0   2   1 2614.54  119.29 
   0   2  -1 2421.26  118.69 
  -1  -2  -1  372.16   16.60 
   1  -2   1  411.06   16.80 
   1   2   1  377.06   17.00 
   1   2   1  390.86   17.00 
  -1   2  -1  393.26   16.70 
   1   2   1  364.36   16.90 
  -2  -2  -1  364.56   16.40 
   2  -2   1  431.06   16.70 
  -2   2  -1  368.46   16.60 
   2   2   1  348.07   16.80 
   2   2   1  375.76   16.60 
   3  -2   1 1029.80   40.50 
  -3  -2  -1  909.91   40.40 
   3   2   1  953.50   40.80 
   3   2   1  848.42   40.10 
   4  -2   1  571.84   24.30 
  -4  -2  -1  555.14   24.30 
   4   2   1  554.54   24.70 
  -4   2  -1  514.55   23.90 
  -5  -2  -1   45.40    3.10 
   5  -2   1   46.70    3.10 
   5  -2   1   40.20    3.00 
   5   2   1   42.20    3.20 
   5   2   1   44.20    3.10 
  -5   2  -1   40.30    3.00 
  -6  -2  -1  130.19    7.50 
   6  -2   1  115.39    6.80 
  -6  -2  -1  121.79    7.10 
   6  -2   1  137.19    7.10 
   6   2   1  137.89    7.40 
  -6   2  -1  130.19    7.20 
   6   2   1  125.29    7.20 
  -7  -2  -1  145.49    8.50 
   7  -2   1  163.28    8.60 
  -7  -2  -1  157.58    9.00 
   7   2   1  147.99    8.80 
   7   2   1  143.79    8.50 
  -7   2  -1  158.88    8.70 
   8  -2   1   50.79    4.20 
  -8  -2  -1   58.59    5.00 
   8   2   1   61.09    4.70 
  -8   2  -1   57.69    4.60 
   8   2   1   50.49    4.30 
  -9  -2  -1   34.40    3.90 
   9  -2   1   28.10    3.10 
  -9   2  -1   27.40    3.60 
   9   2   1   33.30    3.80 
  10  -2   1   16.20    2.40 
 -10  -2  -1   19.30    3.30 
  10   2   1   13.70    2.50 
 -10   2  -1   16.10    2.70 
  11  -2   1    8.10    1.60 
 -11  -2  -1    7.10    2.00 
 -11   2  -1    4.50    1.90 
  11   2   1    7.00    1.70 
 -12  -3   1   36.40    3.90 
 -12   3   1   35.30    4.60 
  11  -3  -1   22.40    2.70 
 -11  -3   1   26.40    3.80 
 -11   3   1   23.60    4.20 
  11   3  -1   31.00    3.10 
  10  -3  -1   27.20    2.90 
 -10  -3   1   38.60    4.30 
 -10   3   1   34.10    3.80 
  10   3  -1   32.80    3.40 
  -9  -3   1   63.19    5.40 
  -9  -3   1   75.49    5.80 
   9  -3  -1   69.99    4.60 
  -9   3   1   61.49    4.90 
  -9   3   1   72.69    5.70 
   9   3  -1   68.69    5.00 
  -8  -3   1  277.17   13.80 
  -8  -3   1  287.47   14.80 
   8  -3  -1  291.27   13.60 
  -8  -3   1  284.77   14.70 
   8   3  -1  252.27   14.10 
  -8   3   1  293.57   14.20 
   8   3  -1  252.97   13.90 
  -8   3   1  307.97   14.90 
   7  -3  -1  301.17   14.70 
   7  -3  -1  298.97   15.20 
  -7  -3   1  315.87   14.90 
  -7  -3   1  328.47   15.60 
  -7   3   1  303.87   15.20 
   7   3  -1  330.77   15.50 
  -7   3   1  314.77   15.60 
   7   3  -1  308.77   15.10 
  -6  -3   1   39.90    3.10 
  -6  -3   1   31.10    2.90 
   6  -3  -1   37.60    2.90 
  -6  -3   1   30.10    2.60 
  -6  -3   1   37.50    3.30 
   6  -3  -1   33.30    2.60 
   6   3  -1   37.70    2.90 
   6   3  -1   37.30    3.00 
  -6   3   1   35.10    2.50 
  -6   3   1   39.50    3.20 
   5  -3  -1  169.08    8.20 
  -5  -3   1  160.08    8.40 
  -5  -3   1  156.28    8.10 
  -5   3   1  156.78    8.20 
   5   3  -1  167.68    8.40 
  -4  -3   1 1341.27   58.89 
   4  -3  -1 1406.96   59.09 
  -4   3   1 1331.77   59.29 
   4   3  -1 1385.86   59.29 
  -3  -3   1  154.68    7.20 
   3  -3  -1  157.18    7.40 
  -3   3   1  146.09    7.70 
  -3   3   1  147.79    7.30 
   3   3  -1  158.98    7.60 
  -2  -3   1  315.57   13.50 
   2  -3  -1  320.17   13.70 
  -2   3   1  307.27   13.60 
   2   3  -1  287.47   13.80 
  -2   3   1  302.27   14.10 
  -2   3   1  291.67   13.10 
   2   3  -1  308.27   13.80 
  -1  -3   1 8293.37  350.46 
   1  -3  -1 7759.82  350.06 
  -1  -3   1 8065.19  349.96 
   1  -3  -1 8213.48  350.86 
   0  -3   1  260.37   12.30 
   0  -3  -1  293.37   12.40 
   0   3   1  256.47   12.20 
   0   3  -1  269.47   12.20 
   0   3   1  293.77   12.40 
  -1  -3  -1  367.86   16.50 
   1  -3   1  394.96   16.80 
   1   3   1  381.46   17.00 
   1   3   1  381.46   16.90 
  -1   3  -1  374.26   16.70 
  -2  -3  -1   38.60    2.10 
  -2   3  -1   38.60    2.30 
   2   3   1   35.00    2.50 
   2   3   1   43.30    2.70 
   3  -3   1  206.38    9.70 
  -3  -3  -1  198.48    9.40 
   3   3   1  199.18    9.50 
   3   3   1  220.08   10.10 
  -4  -3  -1  135.39    6.80 
   4  -3   1  143.69    7.00 
   4   3   1  131.59    7.30 
   5  -3   1  118.49    6.10 
   5  -3   1  100.09    7.10 
  -5  -3  -1  114.49    6.00 
   5   3   1  116.79    6.50 
  -5   3  -1  103.79    5.30 
   5   3   1   96.99    6.30 
   6  -3   1   75.89    4.70 
  -6  -3  -1   74.49    4.80 
   6  -3   1   69.69    4.50 
   6   3   1   75.39    4.90 
  -6   3  -1   66.89    4.60 
  -6   3  -1   70.29    4.70 
   6   3   1   82.99    5.20 
   7  -3   1   12.50    1.90 
  -7  -3  -1   15.80    2.20 
  -7  -3  -1   11.50    2.30 
   7   3   1    9.60    2.00 
   7   3   1   13.60    2.30 
  -7   3  -1   12.60    2.00 
  -8  -3  -1  463.45   21.90 
   8  -3   1  447.36   20.80 
  -8   3  -1  447.26   21.30 
   8   3   1  408.76   21.30 
   8   3   1  433.86   21.30 
  -9  -3  -1  134.89    8.50 
   9  -3   1  118.79    7.30 
   9   3   1  123.69    7.90 
  -9   3  -1  122.49    7.90 
  10  -3   1   27.20    3.00 
 -10  -3  -1   26.40    3.60 
  10   3   1   29.30    3.40 
 -10   3  -1   22.20    3.00 
  11  -3   1   16.10    2.30 
 -11  -3  -1   22.40    3.20 
 -11   3  -1   22.90    2.80 
  11   3   1   23.20    2.70 
  11  -4  -1   17.10    2.30 
 -11  -4   1   20.60    3.90 
 -11   4   1   19.60    3.20 
  11   4  -1   21.80    2.90 
  10  -4  -1   27.20    2.90 
 -10  -4   1   29.10    3.60 
 -10   4   1   26.10    3.20 
  10   4  -1   24.60    3.40 
 -10   4   1   28.50    3.50 
  -9  -4   1   12.10    2.50 
  -9  -4   1   19.10    3.90 
   9  -4  -1   13.60    2.30 
  -9   4   1   18.30    3.10 
  -9   4   1   15.80    2.40 
   9   4  -1   21.40    2.80 
   9   4  -1   17.40    2.90 
  -8  -4   1  230.98   12.70 
  -8  -4   1  247.88   11.90 
  -8  -4   1  244.68   13.00 
   8  -4  -1  227.98   11.70 
  -8   4   1  239.18   12.40 
   8   4  -1  216.88   12.10 
  -8   4   1  251.77   12.90 
   8   4  -1  225.68   12.50 
  -7  -4   1   16.60    2.50 
   7  -4  -1   16.60    2.50 
  -7  -4   1   19.30    2.20 
  -7  -4   1   17.30    2.50 
   7   4  -1   20.50    2.50 
  -6  -4   1  572.64   26.00 
   6  -4  -1  575.84   25.80 
   6  -4  -1  537.75   25.10 
  -6  -4   1  600.64   25.80 
  -6  -4   1  575.14   25.90 
  -6  -4   1  512.85   25.60 
   6   4  -1  519.05   25.40 
  -6   4   1  568.44   25.70 
   6   4  -1  609.24   26.10 
  -6   4   1  541.45   25.70 
   5  -4  -1   17.10    1.90 
  -5  -4   1   17.80    1.90 
  -5  -4   1   19.40    1.90 
  -5   4   1   17.80    2.00 
   5   4  -1   16.50    2.10 
   4  -4  -1   36.30    2.70 
  -4  -4   1   42.20    2.70 
  -4   4   1   33.10    3.30 
   4   4  -1   37.30    2.90 
   3  -4  -1  105.09    5.50 
  -3  -4   1  107.09    5.20 
   3   4  -1   94.59    5.60 
   3   4  -1  107.39    5.60 
  -3   4   1  105.29    5.90 
  -3   4   1   92.69    5.80 
  -2  -4   1  570.84   25.10 
   2  -4  -1  589.14   25.40 
  -2  -4   1  555.04   25.30 
   2   4  -1  616.94   25.60 
  -2   4   1  583.64   25.90 
   2   4  -1  553.44   25.50 
  -2   4   1  553.94   25.20 
   1   4  -1 1242.78   51.29 
  -1   4   1 1142.49   50.79 
  -1   4   1 1175.28   51.09 
   1   4  -1 1181.78   51.19 
   0  -4  -1  396.86   20.10 
   0  -4   1  437.06   19.60 
   0   4   1  496.95   19.70 
   0   4  -1  443.16   19.50 
   0   4   1  427.86   19.40 
  -1  -4  -1   64.09    3.10 
  -1  -4  -1   65.39    3.80 
   1   4   1   70.99    3.60 
   1   4   1   52.69    3.50 
  -1   4  -1   57.09    3.30 
  -2  -4  -1  100.69    6.20 
  -2  -4  -1  135.99    5.80 
   2  -4   1  125.19    6.10 
   2   4   1  125.89    6.30 
  -2   4  -1  120.49    5.90 
   2   4   1  108.59    6.20 
   3  -4   1   46.90    3.00 
   3   4   1   44.50    3.20 
   3   4   1   48.40    3.40 
  -3   4  -1   41.90    2.80 
   3   4   1   44.40    2.90 
  -4  -4  -1  149.29    6.70 
   4  -4   1  118.79    6.60 
   4  -4   1  137.89    7.00 
   4   4   1  127.69    6.50 
   4   4   1  141.19    7.30 
  -4   4  -1  126.19    6.90 
   4   4   1  119.79    7.20 
  -5  -4  -1   37.30    2.80 
   5  -4   1   36.80    2.80 
   5  -4   1   32.40    2.60 
  -5   4  -1   30.90    2.40 
   5   4   1   36.20    3.20 
   5   4   1   33.90    2.90 
  -5   4  -1   31.90    2.60 
  -6  -4  -1   67.39    4.50 
   6  -4   1   58.49    4.30 
   6  -4   1   66.89    4.20 
   6   4   1   65.79    4.80 
  -6   4  -1   52.59    4.10 
   6   4   1   59.59    4.50 
   7  -4   1   12.40    1.80 
  -7  -4  -1    9.60    2.20 
  -7  -4  -1   10.70    1.90 
   7   4   1   11.60    2.20 
   7   4   1   11.60    2.40 
  -7   4  -1   11.20    2.10 
   8  -4   1   51.59    4.10 
  -8  -4  -1   54.39    4.90 
   8   4   1   54.49    5.00 
   8   4   1   60.09    4.80 
  -8   4  -1   51.89    4.20 
   9  -4   1   95.39    6.10 
  -9  -4  -1  108.99    7.30 
   9   4   1   99.19    6.70 
  -9   4  -1   81.99    5.90 
  -9   4  -1   92.49    6.30 
   9   4   1   93.09    6.60 
 -10  -4  -1   43.80    4.60 
  10  -4   1   48.10    3.90 
  10   4   1   51.29    4.50 
 -10   4  -1   39.30    5.60 
  11  -4   1   23.30    2.50 
 -11  -4  -1   20.20    3.10 
  11   4   1   21.80    2.70 
 -11  -5   1  152.78    8.90 
  11  -5  -1  125.39    7.40 
 -11   5   1  124.99    7.90 
  11   5  -1  145.99    7.90 
  10  -5  -1   95.69    5.90 
 -10  -5   1   98.89    7.10 
  10   5  -1   99.89    6.40 
 -10   5   1   94.09    6.70 
 -10   5   1   86.49    6.20 
   9  -5  -1   16.10    2.20 
  -9  -5   1   14.70    2.70 
  -9  -5   1   14.50    2.80 
   9   5  -1   24.50    3.00 
   9   5  -1   18.40    2.90 
  -9   5   1   18.50    3.00 
  -9   5   1   16.60    2.40 
   8  -5  -1  347.37   16.00 
  -8  -5   1  345.47   17.10 
  -8  -5   1  316.97   15.70 
  -8  -5   1  310.47   19.30 
  -8   5   1  316.07   16.70 
   8   5  -1  340.07   16.60 
  -8   5   1  332.07   16.70 
   8   5  -1  329.07   17.00 
  -7  -5   1  188.78   10.20 
  -7  -5   1  176.08    9.30 
   7  -5  -1  187.98    9.60 
  -7  -5   1  187.48   10.40 
   7   5  -1  195.38   10.50 
  -7   5   1  188.28   10.20 
   7   5  -1  185.68   10.50 
   6  -5  -1  527.85   24.20 
  -6  -5   1  511.15   24.00 
  -6  -5   1  550.94   24.90 
  -6  -5   1  567.84   24.70 
  -6  -5   1  528.65   24.90 
   6  -5  -1  552.04   25.30 
   6   5  -1  498.05   24.50 
  -6   5   1  556.64   24.90 
   6   5  -1  536.35   25.20 
  -6   5   1  526.45   24.80 
  -5  -5   1   79.29    4.60 
  -5  -5   1   78.89    4.80 
   5  -5  -1   73.69    4.80 
  -5  -5   1   75.79    4.30 
  -5   5   1   77.29    5.10 
   5   5  -1   70.09    4.70 
   5   5  -1   79.99    5.10 
   4  -5  -1  188.48   10.00 
  -4  -5   1  209.88    9.70 
  -4   5   1  198.78   10.40 
   4   5  -1  201.38   10.30 
  -3  -5   1  135.09    6.40 
   3  -5  -1  122.69    6.70 
   3   5  -1  116.79    8.30 
   3   5  -1  127.89    6.90 
  -3   5   1  133.19    7.30 
  -2  -5   1  568.44   27.00 
   2  -5  -1  606.24   27.00 
   2  -5  -1  643.54   27.30 
  -2  -5   1  647.84   26.90 
  -2   5   1  570.04   26.50 
  -2   5   1  633.54   27.00 
  -1  -5   1  301.97   15.50 
   1  -5  -1  379.26   15.90 
  -1  -5   1  373.96   15.50 
   1  -5  -1  349.96   15.60 
  -1   5   1  328.67   15.30 
   1   5  -1  340.87   15.70 
  -1   5   1  335.77   15.60 
   1   5  -1  333.17   15.90 
   0  -5   1  154.28    8.10 
   0  -5   1  169.48    8.50 
   0  -5  -1  191.28    8.70 
   0   5  -1  182.78    8.40 
   0   5   1  168.88    8.30 
   0   5   1  177.58    8.50 
   0   5  -1  161.48    8.30 
  -1  -5  -1  326.07   14.10 
  -1  -5  -1  303.37   14.40 
   1  -5   1  326.97   14.80 
   1  -5   1  334.07   14.80 
   1   5   1  327.77   14.70 
   1   5   1  300.67   14.70 
  -1   5  -1  301.17   14.40 
   2  -5   1  135.59    6.80 
  -2  -5  -1  126.49    6.60 
  -2  -5  -1  127.69    6.50 
  -2   5  -1  121.99    6.40 
   2   5   1  123.49    6.90 
   2   5   1  132.39    6.80 
  -3  -5  -1   97.79    5.20 
   3  -5   1  102.39    5.70 
   3   5   1  106.49    6.00 
   4  -5   1   57.29    3.90 
  -4  -5  -1   65.59    3.70 
   4  -5   1   64.09    4.10 
   4   5   1   64.89    4.00 
   4   5   1   60.49    5.40 
  -4   5  -1   53.09    3.80 
   4   5   1   70.09    4.60 
   5  -5   1   50.09    3.70 
   5  -5   1   47.30    3.40 
  -5  -5  -1   47.70    3.40 
   5   5   1   53.39    4.20 
   5   5   1   52.19    3.80 
   5   5   1   53.59    3.00 
  -5   5  -1   43.10    3.50 
   6  -5   1   42.00    3.70 
  -6  -5  -1   47.10    3.60 
   6  -5   1   43.80    4.00 
  -6   5  -1   41.90    3.40 
   6   5   1   47.90    4.20 
  -6   5  -1   41.50    3.50 
  -7  -5  -1   82.39    5.60 
   7  -5   1   88.29    5.40 
  -7  -5  -1   84.89    6.10 
   7   5   1   72.49    5.90 
   7   5   1   76.49    5.70 
  -7   5  -1   85.39    5.70 
  -8  -5  -1   64.09    5.30 
  -8  -5  -1   56.89    4.70 
   8  -5   1   61.69    4.40 
   8   5   1   54.19    5.00 
  -8   5  -1   58.69    4.50 
   8   5   1   51.79    4.90 
  -9  -5  -1    6.30    2.00 
   9  -5   1   11.80    2.10 
  -9   5  -1   10.20    2.00 
  -9   5  -1    6.50    2.00 
   9   5   1    1.80    1.90 
   9   5   1    8.20    2.10 
  10  -5   1   67.49    4.60 
 -10  -5  -1   68.59    5.50 
  10   5   1   59.69    5.10 
 -10   5  -1   57.99    4.60 
 -11  -5  -1   17.00    2.90 
  11  -5   1   13.80    2.10 
  11   5   1   14.20    2.40 
  11  -6  -1   32.70    2.90 
 -11  -6   1   31.70    3.70 
  11   6  -1   40.70    3.30 
  10  -6  -1  102.69    6.90 
 -10  -6   1  111.59    7.40 
 -10   6   1  100.39    6.90 
  10   6  -1  106.19    6.90 
  -9  -6   1   86.19    6.30 
   9  -6  -1   75.19    5.20 
   9   6  -1   62.89    7.90 
  -9   6   1   74.29    5.60 
  -9   6   1   82.09    5.90 
   9   6  -1   77.59    5.80 
  -8  -6   1   17.20    2.60 
  -8  -6   1   21.10    3.10 
   8  -6  -1   18.90    2.30 
   8   6  -1   17.60    3.10 
   8   6  -1   22.00    2.90 
  -8   6   1   16.20    2.80 
  -8   6   1   19.30    3.00 
   7  -6  -1  178.38    9.40 
  -7  -6   1  180.18    9.90 
  -7  -6   1  183.48   10.10 
   7   6  -1  176.58    9.80 
   7   6  -1  172.18   10.30 
  -6  -6   1   64.69    3.90 
  -6  -6   1   63.19    4.30 
   6  -6  -1   61.09    4.10 
   6  -6  -1   58.09    4.60 
  -6  -6   1   62.69    4.50 
  -6  -6   1   62.69    4.50 
  -6   6   1   60.39    4.50 
  -6   6   1   58.59    4.70 
   6   6  -1   59.69    4.40 
   6   6  -1   61.29    4.90 
   5  -6  -1   91.39    5.40 
  -5  -6   1  106.19    6.70 
  -5  -6   1   89.89    5.60 
  -5  -6   1   97.09    5.70 
  -5  -6   1  100.19    6.20 
   5  -6  -1   91.69    6.00 
   5   6  -1   88.59    5.70 
   5   6  -1  102.09    6.80 
  -5   6   1   94.99    6.30 
  -4  -6   1   27.00    2.30 
   4  -6  -1   26.40    3.20 
   4  -6  -1   27.20    2.60 
   4   6  -1   30.30    2.90 
  -4   6   1   29.60    3.00 
  -3  -6   1  583.54   25.30 
   3  -6  -1  566.24   25.90 
  -3   6   1  507.85   24.30 
   3   6  -1  592.64   26.00 
  -3   6   1  599.64   26.70 
   2  -6  -1  647.44   29.20 
  -2  -6   1  667.73   28.70 
   2  -6  -1  642.94   28.80 
  -2  -6   1  635.54   28.90 
   2   6  -1  697.83   29.30 
  -2   6   1  606.94   28.20 
  -1  -6   1 2796.62  123.09 
   1  -6  -1 2894.91  123.19 
   1   6  -1 2927.41  123.39 
   1   6  -1 2866.21  123.39 
  -1   6   1 2887.31  122.89 
   0  -6  -1 1100.39   45.80 
   0  -6   1 1028.40   45.60 
   0  -6   1 1066.29   45.20 
   0  -6  -1 1060.49   45.20 
   0   6   1  962.30   45.40 
   0   6   1 1047.80   45.20 
   0   6  -1 1063.09   45.30 
   0   6  -1  971.20   45.20 
   1  -6   1  353.76   16.80 
   1  -6   1  371.16   17.20 
  -1  -6  -1  388.26   16.90 
  -1  -6  -1  387.16   16.50 
   1   6   1  371.16   17.00 
  -1   6  -1  361.16   16.90 
  -1   6  -1  342.07   16.80 
   2  -6   1   69.59    4.10 
  -2  -6  -1   69.69    4.10 
  -2  -6  -1   78.99    4.60 
   2  -6   1   79.19    4.80 
   2  -6   1   74.19    4.40 
   2  -6   1   77.29    4.40 
  -2   6  -1   79.19    4.20 
   2   6   1   82.99    4.60 
   2   6   1   84.69    4.90 
   3  -6   1  273.77   14.10 
   3  -6   1  238.08   12.80 
  -3  -6  -1  279.77   12.50 
   3   6   1  282.87   15.10 
   3   6   1  302.87   13.60 
  -3   6  -1  254.67   12.80 
  -3   6  -1  257.67   12.20 
  -4  -6  -1    1.70    0.80 
   4  -6   1    4.40    1.10 
   4  -6   1    3.80    1.10 
   4   6   1    3.80    1.30 
  -4   6  -1    2.70    0.50 
   4   6   1    2.60    1.30 
   4   6   1    3.80    1.10 
  -4   6  -1    4.50    1.20 
  -5  -6  -1  121.29    6.70 
   5  -6   1  117.09    6.80 
   5  -6   1  115.89    7.20 
   5   6   1  142.39    8.00 
  -5   6  -1  123.59    6.90 
   5   6   1  124.49    7.10 
  -5   6  -1  124.99    7.30 
   5   6   1  121.69    7.30 
  -6  -6  -1  324.17   15.60 
   6  -6   1  320.17   15.50 
  -6  -6  -1  311.07   16.10 
   6   6   1  332.47   16.70 
   6   6   1  329.57   16.10 
  -6   6  -1  301.17   15.10 
  -7  -6  -1  110.39    7.20 
  -7  -6  -1   94.69    6.40 
   7  -6   1   94.79    6.20 
   7   6   1  107.49    7.40 
   7   6   1  107.99    7.10 
  -8  -6  -1   88.59    6.50 
  -8  -6  -1   73.89    5.70 
   8  -6   1   83.99    5.60 
   8   6   1   92.59    6.50 
   8   6   1   75.19    6.30 
   9  -6   1   48.50    4.00 
  -9  -6  -1   49.99    4.60 
  -9   6  -1   43.70    4.00 
   9   6   1   44.60    4.60 
 -10  -6  -1   34.00    4.80 
  10  -6   1   38.30    3.50 
 -10   6  -1   34.00    3.40 
  10   6   1   40.30    4.00 
 -11  -7   1   85.59    5.70 
  11  -7  -1   79.39    4.70 
  11   7  -1   80.09    6.70 
 -11   7   1   65.09    4.90 
  10  -7  -1    4.60    1.50 
 -10  -7   1    6.30    2.60 
 -10   7   1    7.30    1.80 
  10   7  -1    4.10    1.80 
  -9  -7   1  163.28    9.70 
   9  -7  -1  151.58    8.90 
  -9   7   1  159.68    9.60 
   9   7  -1  159.68    9.40 
  -8  -7   1   42.00    4.00 
  -8  -7   1   33.60    3.60 
   8  -7  -1   32.00    3.30 
  -8   7   1   41.30    4.20 
   8   7  -1   31.30    3.90 
   8   7  -1   38.10    4.10 
  -7  -7   1   22.00    2.90 
   7  -7  -1   26.50    3.00 
  -7  -7   1   27.20    3.20 
  -7  -7   1   28.30    2.50 
   7   7  -1   33.30    3.30 
   7   7  -1   30.30    3.70 
   6  -7  -1   62.09    4.60 
  -6  -7   1   65.09    4.90 
  -6  -7   1   72.59    4.80 
  -6  -7   1   70.39    4.20 
  -6   7   1   70.49    5.40 
   6   7  -1   73.49    5.60 
   6   7  -1   71.29    5.10 
  -5  -7   1  120.39    6.50 
  -5  -7   1  125.19    6.90 
  -5  -7   1  119.29    6.90 
   5  -7  -1  120.79    7.50 
   5  -7  -1  124.89    6.90 
   5   7  -1  124.49    7.20 
   5   7  -1  130.79    7.80 
  -5   7   1  120.09    7.80 
  -4  -7   1  126.09    7.40 
  -4  -7   1  153.98    7.60 
   4  -7  -1  140.79    8.10 
   4  -7  -1  136.99    7.60 
  -4  -7   1  139.29    7.70 
   4  -7  -1  148.39    7.80 
  -4   7   1  148.09    8.80 
  -4   7   1  138.19    7.40 
   4   7  -1  146.39    8.90 
   4   7  -1  146.39    7.80 
  -3  -7   1   31.90    2.50 
  -3  -7   1   29.90    2.70 
   3  -7  -1   31.80    2.80 
  -3  -7   1   35.30    2.50 
   3  -7  -1   32.70    2.70 
   3  -7  -1   30.30    2.30 
  -3   7   1   27.70    1.80 
  -3   7   1   30.20    3.40 
   3   7  -1   28.20    2.60 
   3   7  -1   31.40    3.00 
  -3   7   1   28.90    2.60 
  -2  -7   1  626.34   29.50 
   2  -7  -1  612.34   27.40 
  -2  -7   1  629.34   27.20 
   2  -7  -1  620.84   27.90 
   2  -7  -1  612.34   26.90 
  -2   7   1  590.54   27.20 
   2   7  -1  615.04   27.70 
  -2   7   1  625.44   26.80 
   2   7  -1  525.25   29.20 
  -2   7   1  626.64   28.70 
  -1  -7   1  105.49    6.00 
  -1  -7   1  114.79    5.90 
  -1  -7   1  107.79    5.70 
   1  -7  -1  122.49    7.20 
   1  -7  -1  103.59    5.60 
   1  -7  -1  115.89    6.00 
  -1   7   1  103.09    5.70 
   1   7  -1  118.49    6.30 
  -1   7   1   94.89    5.80 
   1   7  -1  105.09    6.00 
   0  -7  -1   40.30    3.00 
   0  -7  -1   45.20    2.80 
   0  -7   1   41.70    3.40 
   0  -7  -1   39.40    2.70 
   0  -7   1   40.10    2.70 
   0  -7  -1   42.60    3.40 
   0  -7   1   46.20    3.10 
   0   7  -1   44.30    3.10 
   0   7   1   39.00    3.00 
   0   7   1   44.50    3.10 
   0   7  -1   36.20    2.90 
   1  -7   1  259.47   12.90 
   1  -7   1  259.87   12.40 
  -1  -7  -1  272.27   12.00 
  -1  -7  -1  253.67   12.00 
   1  -7   1  251.37   12.10 
  -1   7  -1  260.87   12.50 
  -1   7  -1  261.77   12.30 
   1   7   1  220.58   12.60 
   1   7   1  283.97   12.80 
   2  -7   1  630.94   29.10 
  -2  -7  -1  652.23   28.90 
   2  -7   1  627.34   28.70 
   2  -7   1  635.24   28.60 
  -2  -7  -1  688.83   28.30 
   2  -7   1  618.44   28.20 
   2   7   1  635.64   28.80 
  -2   7  -1  593.34   28.60 
  -2   7  -1  621.54   28.30 
   2   7   1  689.53   29.30 
  -3  -7  -1  937.01   37.30 
   3  -7   1  863.71   38.20 
   3  -7   1  832.32   37.60 
   3  -7   1  858.11   37.30 
   3  -7   1  853.01   37.70 
  -3   7  -1  807.52   36.80 
  -3   7  -1  794.82   37.60 
   3   7   1  867.91   38.40 
   3   7   1  833.12   38.50 
   3   7   1  835.92   37.90 
   4  -7   1  442.66   20.60 
  -4  -7  -1  470.45   20.30 
   4  -7   1  400.56   21.00 
  -4   7  -1  437.76   20.60 
   4   7   1  453.15   21.50 
   4   7   1  445.96   21.20 
   4   7   1  453.05   21.00 
   5  -7   1  536.85   27.40 
  -5  -7  -1  559.04   25.00 
   5  -7   1  565.34   25.30 
   5   7   1  571.34   25.80 
   5   7   1  555.64   26.40 
  -5   7  -1  535.65   26.00 
   5   7   1  505.45   25.20 
  -5   7  -1  559.14   25.10 
   6  -7   1  151.98    8.30 
  -6  -7  -1  151.18    8.30 
  -6  -7  -1  139.79    8.70 
   6   7   1  144.99    9.30 
   6   7   1  139.59    8.70 
  -6   7  -1  151.88    8.50 
   7  -7   1   18.00    2.50 
  -7  -7  -1   18.50    2.80 
  -7  -7  -1   16.30    2.60 
   7   7   1   22.90    3.30 
   7   7   1   20.10    3.30 
   8  -7   1    6.20    1.70 
  -8  -7  -1    6.50    1.90 
   8   7   1    7.50    2.30 
   8   7   1   14.00    3.70 
   9  -7   1   29.60    3.30 
  -9  -7  -1   31.90    3.80 
   9   7   1   33.20    3.90 
  -9   7  -1   26.30    3.30 
 -10  -7  -1   54.09    4.60 
  10  -7   1   50.69    4.10 
  10  -7   1   49.70    6.20 
 -10   7  -1   41.10    3.80 
  10   7   1   52.89    4.40 
  10  -8  -1   50.79    4.20 
  10  -8  -1   48.60    3.60 
 -10  -8   1   42.70    4.20 
  10   8  -1   52.39    4.30 
 -10   8   1   47.20    4.20 
   9  -8  -1   20.40    2.80 
  -9  -8   1   24.80    3.20 
  -9   8   1   19.40    3.10 
   9   8  -1   23.80    3.20 
   8  -8  -1   71.89    5.50 
  -8  -8   1   69.39    5.30 
   8  -8  -1   68.59    5.20 
   8   8  -1   67.89    8.50 
  -8   8   1   73.89    5.80 
   8   8  -1   77.69    5.60 
   7  -8  -1  105.69    6.70 
  -7  -8   1  106.09    6.80 
   7  -8  -1   98.79    6.70 
  -7  -8   1   97.79    6.60 
   7   8  -1  109.79    7.70 
   7   8  -1  106.69    7.10 
   6  -8  -1   58.09    4.50 
  -6  -8   1   60.29    4.40 
  -6  -8   1   52.29    3.60 
  -6  -8   1   51.69    4.30 
   6  -8  -1   56.79    4.40 
   6   8  -1   61.59    5.10 
  -6   8   1   57.89    5.00 
   6   8  -1   65.49    4.90 
   5  -8  -1  229.28   13.60 
   5  -8  -1  183.18    9.40 
   5  -8  -1  177.78    9.90 
  -5  -8   1  177.18    9.20 
  -5  -8   1  184.68    9.70 
  -5  -8   1  182.68    9.80 
  -5   8   1  189.88   11.10 
   5   8  -1  180.58   10.10 
   5   8  -1  192.68   10.80 
  -4  -8   1   16.60    2.00 
   4  -8  -1   15.90    2.20 
  -4  -8   1   19.00    2.20 
  -4  -8   1   14.30    2.00 
   4  -8  -1   16.20    2.40 
   4  -8  -1   17.90    2.10 
   4   8  -1   15.90    2.40 
   4   8  -1   19.10    2.70 
  -4   8   1   18.80    2.30 
  -4   8   1   19.30    3.00 
  -3  -8   1  173.88    9.20 
   3  -8  -1  172.68    9.00 
   3  -8  -1  167.68    9.40 
   3  -8  -1  160.58    8.30 
  -3  -8   1  169.58    9.10 
  -3  -8   1  156.18    8.40 
  -3   8   1  161.18    8.60 
  -3   8   1  167.88   12.60 
   3   8  -1  176.08    9.50 
   3   8  -1  164.18    8.90 
  -2  -8   1   64.29    4.20 
   2  -8  -1   63.79    4.80 
  -2  -8   1   74.79    4.70 
   2  -8  -1   68.79    4.10 
  -2  -8   1   71.49    4.30 
   2  -8  -1   67.59    4.50 
   2   8  -1   74.79    4.90 
  -2   8   1   67.49    4.40 
   2   8  -1   73.19    4.70 
  -2   8   1   66.99    4.00 
  -2   8   1   73.29    5.70 
   1  -8  -1  248.78   12.00 
   1  -8  -1  264.27   12.70 
   1  -8  -1  252.07   13.10 
  -1  -8   1  264.17   12.60 
  -1  -8   1  251.77   12.20 
  -1  -8   1  262.17   12.40 
  -1   8   1  248.18   12.50 
   1   8  -1  275.07   12.90 
  -1   8   1  250.07   12.30 
   1   8  -1  246.08   12.60 
   0  -8  -1  167.58    8.10 
   0  -8  -1  164.68    8.60 
   0  -8   1  170.78    8.60 
   0  -8  -1  158.28    8.00 
   0  -8   1  155.28    9.00 
   0  -8  -1  151.78    9.00 
   0  -8   1  154.48    8.00 
   0  -8   1  170.28    8.40 
   0   8  -1  170.28    8.60 
   0   8   1  165.98    8.50 
   0   8  -1  147.99    8.40 
   0   8   1  154.98    8.50 
  -1  -8  -1  266.27   13.50 
   1  -8   1  288.97   14.10 
   1  -8   1  284.27   13.50 
  -1  -8  -1  290.77   13.10 
   1  -8   1  274.07   13.00 
   1   8   1  289.67   13.80 
  -1   8  -1  257.17   13.40 
  -1   8  -1  267.47   13.20 
   1   8   1  278.57   13.60 
   2  -8   1  276.47   14.50 
   2  -8   1  296.97   13.60 
  -2  -8  -1  267.17   13.40 
  -2  -8  -1  285.37   14.20 
   2  -8   1  284.77   14.00 
  -2   8  -1  286.87   13.60 
   2   8   1  298.87   14.30 
   2   8   1  325.37   14.80 
  -2   8  -1  283.77   14.10 
  -3  -8  -1   61.39    3.80 
   3  -8   1   59.99    4.60 
   3  -8   1   59.59    4.30 
   3  -8   1   63.79    3.90 
   3  -8   1   62.89    4.30 
  -3   8  -1   65.59    4.40 
   3   8   1   56.49    4.90 
   3   8   1   61.19    4.80 
   3   8   1   57.39    4.50 
   4  -8   1  392.06   17.20 
   4  -8   1  374.06   17.70 
   4  -8   1  367.76   17.70 
   4  -8   1  342.57   18.10 
  -4  -8  -1  371.86   17.10 
   4   8   1  375.96   18.50 
   4   8   1  347.87   18.20 
  -4   8  -1  357.36   17.50 
   4   8   1  363.66   18.00 
  -5  -8  -1  276.17   14.00 
   5  -8   1  313.67   14.20 
   5  -8   1  310.27   14.80 
   5  -8   1  291.57   14.60 
  -5   8  -1  293.57   14.30 
   5   8   1  295.67   15.10 
   5   8   1  294.27   15.60 
  -5   8  -1  284.67   15.40 
   5   8   1  257.57   14.50 
  -6  -8  -1  360.16   17.20 
   6  -8   1  352.26   17.50 
  -6  -8  -1  365.56   17.80 
   6  -8   1  368.56   17.50 
   6   8   1  333.57   18.40 
  -6   8  -1  342.27   16.70 
   6   8   1  351.86   17.90 
  -7  -8  -1   75.29    5.50 
   7  -8   1   78.49    5.60 
   7  -8   1   88.39    5.90 
  -7  -8  -1   80.59    6.10 
   7   8   1   75.39    6.30 
   7   8   1   86.79    6.30 
  -8  -8  -1   19.00    3.30 
   8  -8   1   14.50    2.10 
   8  -8   1   15.20    2.50 
   8   8   1   16.50    3.10 
   9  -8   1   32.50    3.90 
   9  -8   1   30.30    2.90 
   9  -8   1   27.80    3.20 
  -9  -8  -1   32.60    4.30 
  -9   8  -1   31.90    5.10 
   9   8   1   36.40    5.00 
  10  -8   1   13.10    2.00 
  10  -8   1    8.50    1.80 
 -10  -8  -1   17.00    2.50 
  10   8   1   15.40    2.40 
 -10   8  -1    9.90    2.00 
 -10  -9   1   27.60    3.10 
  10  -9  -1   34.00    2.80 
 -10   9   1   37.20    3.50 
  10   9  -1   36.70    3.50 
   9  -9  -1    5.20    1.30 
   9  -9  -1    8.40    1.90 
  -9  -9   1    7.30    1.90 
   9   9  -1    9.50    2.90 
  -9   9   1    6.00    2.00 
  -8  -9   1   18.70    2.80 
   8  -9  -1   22.30    3.10 
   8  -9  -1   19.30    2.40 
  -8   9   1   18.00    3.10 
   8   9  -1   21.10    3.10 
   7  -9  -1   18.70    2.30 
  -7  -9   1   23.20    2.70 
   7  -9  -1   19.80    3.00 
   7   9  -1   22.10    3.20 
  -7   9   1   19.80    3.40 
   7   9  -1   20.70    3.10 
   6  -9  -1   29.50    2.70 
   6  -9  -1   35.10    3.50 
  -6  -9   1   32.30    3.10 
  -6  -9   1   28.90    3.00 
  -6   9   1   23.60    4.00 
   6   9  -1   30.80    3.60 
   6   9  -1   31.20    3.80 
   5  -9  -1   68.09    5.20 
   5  -9  -1   75.69    4.80 
  -5  -9   1   72.79    4.90 
  -5  -9   1   70.49    4.80 
  -5  -9   1   70.79    4.30 
   5   9  -1   76.79    5.60 
  -5   9   1   76.19    6.30 
   5   9  -1   77.79    6.00 
   4  -9  -1   88.39    5.20 
  -4  -9   1   81.59    5.00 
  -4  -9   1   94.09    5.50 
   4  -9  -1   84.09    6.30 
  -4   9   1   85.49    5.30 
   4   9  -1   87.29    5.90 
  -4   9   1   87.89    6.90 
   4   9  -1   86.89    6.30 
   3  -9  -1  318.37   15.60 
   3  -9  -1  331.57   15.00 
   3  -9  -1  280.97   16.30 
  -3  -9   1  305.17   14.90 
  -3  -9   1  328.37   15.20 
   3   9  -1  330.17   16.20 
  -3   9   1  297.07   15.10 
  -3   9   1  329.87   17.40 
   3   9  -1  317.37   15.60 
  -2  -9   1    8.60    1.80 
  -2  -9   1    7.10    1.50 
   2  -9  -1    8.90    1.50 
   2  -9  -1    9.10    1.90 
   2  -9  -1    7.20    1.60 
  -2  -9   1    9.00    1.50 
   2   9  -1   11.10    2.20 
  -2   9   1    4.00    1.60 
  -2   9   1    7.00    1.20 
  -2   9   1    7.50    1.60 
   2   9  -1    4.90    1.60 
  -1  -9   1   24.40    2.20 
   1  -9  -1   19.30    3.10 
   1  -9  -1   21.90    2.70 
  -1  -9   1   23.70    2.40 
  -1  -9   1   24.80    2.70 
   1  -9  -1   23.20    3.10 
   1  -9  -1   23.00    2.10 
   1   9  -1   21.40    2.70 
  -1   9   1   24.30    2.50 
  -1   9   1   24.90    3.50 
  -1   9   1   24.70    2.30 
   0  -9  -1  319.67   15.30 
   0  -9   1  306.47   14.70 
   0  -9   1  279.37   15.60 
   0  -9   1  297.67   14.80 
   0  -9  -1  305.37   14.60 
   0  -9  -1  314.37   14.70 
   0  -9   1  317.17   15.20 
   0   9   1  322.87   15.20 
   0   9  -1  319.37   15.20 
   0   9   1  313.97   15.20 
   0   9   1  306.67   14.80 
   0   9   1  330.07   16.90 
   0   9  -1  294.97   15.10 
   1  -9   1   37.00    3.40 
  -1  -9  -1   35.80    3.10 
   1  -9   1   41.10    3.00 
  -1  -9  -1   41.00    3.50 
   1  -9   1   31.90    3.50 
   1   9   1   36.50    3.70 
   1   9   1   37.00    4.10 
  -1   9  -1   38.20    3.00 
   1   9   1   32.20    3.30 
  -1   9  -1   34.80    3.30 
   2  -9   1  625.04   27.50 
   2  -9   1  621.14   28.00 
  -2  -9  -1  614.44   28.30 
  -2  -9  -1  625.64   27.40 
   2  -9   1  563.04   28.60 
  -2   9  -1  596.54   30.70 
   2   9   1  591.74   29.30 
  -2   9  -1  592.04   27.40 
   2   9   1  626.84   28.60 
   2   9   1  637.74   28.50 
   3  -9   1  199.58   10.80 
   3  -9   1  212.88   10.30 
  -3  -9  -1  205.98   10.20 
  -3   9  -1  220.68   10.90 
   3   9   1  183.08   11.20 
   3   9   1  195.78   11.00 
   3   9   1  204.28   11.80 
   4  -9   1  434.36   21.00 
  -4  -9  -1  416.96   20.20 
   4  -9   1  459.55   20.50 
  -4   9  -1  456.25   20.90 
   4   9   1  418.26   21.80 
   4   9   1  415.36   21.20 
   4   9   1  430.56   21.90 
  -4   9  -1  478.75   22.70 
  -5  -9  -1    5.70    1.40 
  -5  -9  -1    3.40    1.30 
   5  -9   1    6.60    1.80 
   5  -9   1    5.80    1.80 
   5  -9   1    7.30    1.70 
  -5   9  -1    5.10    1.70 
   5   9   1    7.40    2.20 
   5   9   1    7.70    2.10 
  -5   9  -1    5.30    1.70 
   5   9   1    5.40    2.20 
  -6  -9  -1  111.49    7.30 
   6  -9   1  112.79    7.20 
  -6  -9  -1  104.09    6.60 
   6  -9   1   97.69    8.40 
   6  -9   1  116.59    6.80 
   6   9   1  101.89    8.90 
   6   9   1  111.19    7.90 
   7  -9   1   48.40    3.80 
   7  -9   1   52.09    4.40 
  -7  -9  -1   33.60    4.80 
  -7  -9  -1   50.09    4.40 
   7  -9   1   44.50    4.80 
   7   9   1   52.79    4.80 
   7   9   1   42.00    4.70 
   8  -9   1   48.90    3.90 
   8  -9   1   53.09    4.50 
  -8  -9  -1   52.49    4.50 
  -8   9  -1   46.40    4.40 
   8   9   1   55.89    5.00 
   9  -9   1   87.49    6.70 
   9  -9   1   97.59    5.80 
  -9  -9  -1   99.39    6.50 
   9   9   1  105.29    6.80 
  -9   9  -1   99.09    6.50 
   9 -10  -1   36.10    4.70 
  -9 -10   1   36.50    3.40 
   9 -10  -1   36.60    3.10 
   9  10  -1   41.70    3.90 
  -9  10   1   31.80    3.80 
   8 -10  -1   60.39    5.00 
   8 -10  -1   65.39    4.50 
  -8 -10   1   60.09    5.00 
  -8  10   1   64.19    5.50 
   8  10  -1   68.49    5.40 
  -7 -10   1   61.89    6.30 
   7 -10  -1   70.89    4.80 
   7 -10  -1   71.09    5.40 
  -7 -10   1   71.09    5.00 
  -7  10   1   67.59    5.90 
   7  10  -1   60.39    6.00 
   7  10  -1   77.19    5.70 
   6 -10  -1   30.20    3.00 
  -6 -10   1   36.30    3.30 
   6 -10  -1   39.10    3.90 
  -6 -10   1   25.90    4.20 
  -6  10   1   33.70    4.00 
   6  10  -1   32.90    4.00 
  -6  10   1   26.50    4.30 
   6  10  -1   33.20    3.80 
  -5 -10   1    4.00    1.20 
   5 -10  -1    4.50    1.80 
   5 -10  -1    4.30    1.40 
   5  10  -1    3.00    1.70 
  -5  10   1    1.00    1.70 
   5  10  -1    4.80    1.80 
  -4 -10   1   65.29    4.60 
   4 -10  -1   66.59    4.40 
   4 -10  -1   71.19    5.20 
  -4 -10   1   64.69    4.20 
  -4  10   1   59.19    4.50 
   4  10  -1   64.99    5.40 
   4  10  -1   68.89    5.30 
  -4  10   1   62.99    6.00 
   3 -10  -1  118.69    6.60 
  -3 -10   1  113.19    6.50 
   3 -10  -1  117.39    7.30 
  -3 -10   1  113.29    6.80 
  -3  10   1  125.29    6.90 
  -3  10   1  122.49    8.80 
   3  10  -1  112.39    7.70 
   3  10  -1  111.19    7.30 
   2 -10  -1  203.68   10.10 
  -2 -10   1  190.88   10.30 
   2 -10  -1  185.68   11.30 
  -2 -10   1  167.08   10.20 
  -2  10   1  220.78   12.90 
   2  10  -1  222.98   11.40 
   2  10  -1  195.78   10.80 
  -2  10   1  207.28   10.60 
  -1 -10   1  287.47   14.50 
   1 -10  -1  298.07   15.00 
   1 -10  -1  307.77   14.40 
  -1 -10   1  293.47   15.00 
   1 -10  -1  300.77   14.40 
  -1  10   1  292.47   14.60 
  -1  10   1  298.47   14.80 
  -1  10   1  328.27   17.20 
   1  10  -1  293.57   15.10 
  -1  10   1  278.47   14.70 
   1  10  -1  298.17   15.10 
   0 -10   1  117.79    6.50 
   0 -10  -1  119.89    7.20 
   0 -10  -1  112.59    6.40 
   0 -10   1  118.79    7.10 
   0 -10  -1  116.69    6.50 
   0 -10   1  108.59    6.60 
   0  10   1  116.49    8.50 
   0  10   1  109.89    6.60 
   0  10  -1  111.59    6.90 
   0  10   1  116.49    7.10 
   0  10   1  107.49    6.80 
   0  10  -1  107.29    7.00 
  -1 -10  -1  117.19    6.70 
  -1 -10  -1  134.69    7.00 
   1 -10   1  120.09    7.20 
  -1 -10  -1  127.09    8.30 
   1 -10   1  122.29    7.00 
   1 -10   1  125.89    7.60 
   1  10   1  127.09    7.70 
  -1  10  -1  124.59    7.60 
  -1  10  -1  117.39    7.20 
   1  10   1  133.09    7.80 
   1  10   1  141.29    9.30 
   2 -10   1   39.70    3.30 
  -2 -10  -1   40.20    3.10 
  -2 -10  -1   39.20    3.80 
   2 -10   1   43.50    3.90 
   2  10   1   37.40    3.90 
   2  10   1   44.40    4.70 
  -2  10  -1   33.40    3.00 
   2  10   1   43.60    3.90 
  -2  10  -1   33.60    3.60 
   3 -10   1  236.18   12.40 
  -3 -10  -1  230.18   11.50 
   3 -10   1  246.18   11.80 
  -3  10  -1  229.88   12.30 
   3  10   1  242.58   12.80 
   3  10   1  230.98   13.00 
   3  10   1  215.68   13.40 
   4 -10   1  851.01   37.70 
  -4 -10  -1  802.82   37.10 
  -4 -10  -1  824.02   36.90 
   4 -10   1  848.02   37.00 
   4  10   1  752.82   38.50 
   4  10   1  818.02   38.70 
  -4  10  -1  856.61   37.50 
  -4  10  -1  822.52   39.50 
   4  10   1  850.11   38.20 
   5 -10   1  124.29    7.70 
   5 -10   1  134.89    9.10 
  -5 -10  -1  102.89    6.90 
  -5 -10  -1  117.09    6.90 
  -5  10  -1  124.29    7.20 
   5  10   1  105.69    8.00 
  -5  10  -1  121.99    8.50 
  -6 -10  -1   24.50    2.90 
   6 -10   1   21.60    3.10 
   6 -10   1   25.00    2.80 
   6  10   1   24.40    3.50 
   6  10   1   26.30    5.60 
   7 -10   1  102.49    6.00 
  -7 -10  -1   92.89    6.20 
   7 -10   1   89.69    6.40 
   7  10   1   91.39    6.90 
  -8 -10  -1  118.09    7.50 
   8 -10   1  121.19    7.60 
   8  10   1  150.78   11.20 
  -8  10  -1  125.59    9.00 
   9 -10   1   50.59    3.40 
   9 -10   1   38.80    3.60 
  -9 -10  -1   37.40    3.70 
   9  10   1   47.10    4.10 
  -9  10  -1   45.30    3.90 
   8 -11  -1  113.39    6.50 
   8 -11  -1  106.59    7.10 
   8  11  -1  116.49    7.30 
  -8  11   1  112.39    7.60 
   7 -11  -1   22.90    2.60 
   7 -11  -1   23.00    3.20 
  -7  11   1   18.70    3.20 
   7  11  -1   23.70    3.40 
   6 -11  -1  164.18    8.90 
  -6 -11   1  136.39   10.50 
   6 -11  -1  172.18    9.80 
   6  11  -1  171.28   10.00 
  -6  11   1  174.38   10.50 
   6  11  -1  162.08   10.40 
   5 -11  -1   16.90    3.00 
   5 -11  -1   20.20    2.40 
  -5 -11   1   14.80    2.40 
   5  11  -1   25.00    3.30 
  -5  11   1    9.50    2.50 
   5  11  -1   17.30    3.50 
   5  11  -1   11.70    2.50 
  -5  11   1   18.40    3.20 
   4 -11  -1   75.99    5.80 
  -4 -11   1   72.99    5.00 
   4 -11  -1   72.49    5.20 
  -4 -11   1   67.99    4.50 
   4  11  -1   69.99    7.10 
  -4  11   1   75.49    6.90 
   4  11  -1   70.19    5.90 
  -4  11   1   78.89    6.10 
  -4  11   1   70.49    5.00 
   3 -11  -1   88.39    6.30 
   3 -11  -1   87.99    5.50 
  -3 -11   1   76.89    5.10 
  -3 -11   1   84.39    5.50 
  -3  11   1   97.29    7.80 
  -3  11   1   92.49    6.30 
   3  11  -1   80.39    6.20 
  -3  11   1   90.09    5.80 
   3  11  -1   82.59    6.40 
  -2 -11   1   34.60    3.20 
   2 -11  -1   34.70    3.70 
  -2 -11   1   40.80    3.90 
   2 -11  -1   31.70    2.90 
   2 -11  -1   30.70    3.00 
  -2 -11   1   28.10    2.90 
   2  11  -1   31.80    3.50 
   2  11  -1   33.40    3.70 
  -2  11   1   30.70    3.30 
  -2  11   1   36.80    5.60 
  -2  11   1   27.30    3.30 
   1 -11  -1    6.00    1.60 
   1 -11  -1    9.80    2.20 
  -1 -11   1    9.10    1.80 
  -1 -11   1   10.50    2.30 
   1 -11  -1    7.60    1.50 
  -1 -11   1    7.90    1.70 
   1  11  -1    7.50    2.00 
  -1  11   1   13.40    3.30 
  -1  11   1    4.00    1.80 
   1  11  -1    8.20    1.90 
  -1  11   1   12.30    2.20 
  -1  11   1    8.90    1.80 
   0 -11   1   72.79    5.60 
   0 -11   1   76.79    5.30 
   0 -11  -1   78.29    5.80 
   0 -11   1   80.59    5.20 
   0 -11  -1   75.59    4.90 
   0  11  -1   76.89    5.50 
   0  11   1   73.29    5.00 
   0  11   1   77.19    5.60 
   0  11   1   76.09    5.50 
   0  11   1   78.59    7.10 
   0  11  -1   87.89    5.90 
   1 -11   1  240.88   11.60 
   1 -11   1  233.88   12.30 
  -1 -11  -1  215.98   11.30 
  -1 -11  -1  207.98   10.90 
   1 -11   1  215.98   11.60 
  -1 -11  -1  228.58   12.30 
   1  11   1  241.78   12.30 
  -1  11  -1  209.68   11.50 
   1  11   1  221.88   12.20 
   1  11   1  225.38   13.90 
  -1  11  -1  230.68   12.20 
  -2 -11  -1  169.48    9.00 
   2 -11   1  173.38    9.90 
   2 -11   1  171.48    9.20 
  -2 -11  -1  185.98   10.30 
   2 -11   1  154.08   10.80 
  -2  11  -1  182.38    9.90 
   2  11   1  174.98   12.90 
   2  11   1  174.68   10.10 
   2  11   1  153.88   10.10 
   3 -11   1  102.09    6.80 
   3 -11   1  103.79    6.20 
  -3 -11  -1   92.99    6.00 
   3  11   1   96.79    7.60 
   3  11   1   90.79    7.00 
  -3  11  -1   98.99    6.50 
  -3  11  -1   90.29    7.80 
   4 -11   1  155.98    8.50 
  -4 -11  -1  146.69    8.20 
   4 -11   1  152.38    9.10 
  -4  11  -1  140.99   10.20 
   4  11   1  147.69    9.70 
   4  11   1  143.19    9.70 
   4  11   1  165.78    9.60 
   5 -11   1    2.70    2.00 
   5 -11   1    3.90    1.50 
  -5 -11  -1    5.30    1.80 
   5  11   1    2.00    1.80 
   5  11   1    3.10    2.70 
  -5  11  -1    3.20    1.70 
   6 -11   1   17.50    2.40 
   6 -11   1   19.20    3.20 
  -6 -11  -1   13.80    2.40 
   6  11   1   22.50    3.40 
   7 -11   1   24.20    3.40 
  -7 -11  -1   22.40    3.00 
   7 -11   1   25.10    2.80 
   7  11   1   25.90    3.50 
  -7  11  -1   25.10    3.30 
   8 -11   1    0.90    1.10 
   8 -11   1    1.10    1.50 
  -8  11  -1    0.60    1.30 
   8  11   1    4.00    1.70 
   8 -12  -1   42.30    3.20 
   8 -12  -1   32.40    3.60 
  -8  12   1   48.70    4.40 
   8  12  -1   45.40    4.00 
   7 -12  -1   15.80    2.40 
   7 -12  -1   14.40    2.70 
   7  12  -1   21.00    3.30 
  -7  12   1   20.50    3.10 
   6 -12  -1   20.70    2.50 
   6 -12  -1   20.00    3.30 
  -6  12   1   19.00    3.10 
   6  12  -1   22.60    3.40 
   5 -12  -1   94.59    6.80 
   5 -12  -1   89.09    5.80 
  -5  12   1  101.49    7.20 
   5  12  -1   95.69    7.00 
   4 -12  -1   13.30    2.70 
  -4  12   1   18.60    3.10 
   4  12  -1   16.10    5.20 
  -4  12   1   12.90    3.70 
   4  12  -1   14.50    2.60 
  -4  12   1    9.60    2.10 
   4  12  -1    8.80    2.80 
  -3 -12   1   56.99    4.70 
  -3 -12   1   52.89    4.10 
   3 -12  -1   56.79    4.20 
   3 -12  -1   51.89    4.00 
   3 -12  -1   61.09    5.20 
   3  12  -1   53.99    4.90 
   3  12  -1   58.39    5.70 
   3  12  -1   62.29    5.30 
  -3  12   1   51.59    4.80 
  -3  12   1   54.29    4.30 
  -3  12   1   53.49    5.90 
   2 -12  -1    1.90    1.10 
  -2 -12   1    4.80    1.30 
  -2 -12   1    4.60    2.00 
   2 -12  -1    2.10    1.60 
  -2 -12   1    3.00    1.40 
   2 -12  -1    2.80    1.40 
   2  12  -1    3.90    1.90 
   2  12  -1    3.00    2.00 
  -2  12   1    1.00    2.40 
  -2  12   1    2.90    2.10 
  -2  12   1    2.60    1.60 
  -1 -12   1   10.60    1.90 
  -1 -12   1    7.90    2.30 
   1 -12  -1   13.40    2.80 
   1 -12  -1   11.40    2.10 
   1 -12  -1    7.30    1.70 
  -1 -12   1   10.20    2.00 
  -1  12   1    7.90    1.80 
   1  12  -1   10.80    2.40 
  -1  12   1    7.90    2.00 
   1  12  -1   12.40    3.50 
  -1  12   1    7.30    2.70 
   0 -12   1   27.60    3.40 
   0 -12  -1   24.00    2.60 
   0 -12  -1   26.70    3.50 
   0 -12   1   25.30    2.90 
   0  12   1   20.60    3.00 
   0  12   1   22.20    3.10 
   0  12  -1   28.60    3.30 
   0  12   1   21.30    3.10 
   0  12   1   20.20    3.60 
   0  12  -1   20.90    3.70 
  -1 -12  -1   71.19    4.70 
   1 -12   1   59.99    4.80 
  -1 -12  -1   70.79    5.70 
   1 -12   1   69.99    5.50 
   1  12   1   72.29    5.50 
  -1  12  -1   66.19    6.70 
   1  12   1   72.59    6.80 
   2 -12   1    9.00    1.80 
  -2 -12  -1    5.90    1.40 
   2 -12   1   12.80    2.70 
   2 -12   1    9.80    1.90 
   2  12   1    5.80    2.10 
  -2  12  -1    4.90    2.10 
   2  12   1    6.70    2.00 
   2  12   1    6.20    1.70 
  -2  12  -1    9.40    2.20 
   3 -12   1   55.19    4.30 
   3 -12   1   53.99    5.00 
  -3 -12  -1   54.29    3.90 
   3 -12   1   51.89    4.40 
   3  12   1   60.09    5.80 
   3  12   1   52.49    5.20 
   3  12   1   60.29    5.30 
  -3  12  -1   61.29    4.80 
  -3  12  -1   55.99    6.00 
   4 -12   1   17.60    2.40 
   4 -12   1   13.90    2.40 
   4 -12   1   17.10    3.90 
   4  12   1   22.70    3.40 
  -4  12  -1   14.10    2.30 
   4  12   1   21.00    3.20 
  -4  12  -1   14.10    3.70 
   5 -12   1   20.20    2.60 
   5 -12   1   21.20    3.30 
  -5  12  -1   19.60    2.80 
   5  12   1   20.10    3.40 
   6 -12   1   24.90    3.50 
   6 -12   1   30.00    2.90 
  -6  12  -1   32.80    3.60 
   6  12   1   24.90    3.50 
   7 -12   1    8.50    2.00 
   7 -12   1    8.70    1.60 
   7  12   1   11.20    2.40 
  -7  12  -1   11.10    2.40 
   7 -13  -1    0.70    0.90 
   7 -13  -1    2.30    1.40 
   7  13  -1    0.80    1.30 
  -7  13   1    0.40    1.20 
   6 -13  -1   11.10    1.90 
  -6  13   1   11.10    2.60 
   6  13  -1    8.60    2.20 
   5 -13  -1   63.39    5.10 
   5 -13  -1   54.09    4.10 
   5  13  -1   60.99    5.20 
  -5  13   1   56.49    4.90 
   4 -13  -1   37.50    4.20 
   4 -13  -1   43.50    3.50 
   4  13  -1   41.20    4.40 
  -4  13   1   36.90    3.90 
   3 -13  -1   36.90    3.90 
   3 -13  -1   33.90    3.30 
  -3 -13   1   38.00    3.20 
  -3  13   1   37.90    3.70 
  -3  13   1   38.80    3.90 
   3  13  -1   41.20    4.30 
   2 -13  -1   52.79    3.90 
   2 -13  -1   48.00    3.70 
  -2 -13   1   52.49    4.00 
  -2 -13   1   48.50    3.70 
   2  13  -1   48.60    4.70 
  -2  13   1   51.29    4.10 
   2  13  -1   47.80    5.60 
   2  13  -1   34.80    4.60 
  -2  13   1   40.60    4.00 
  -2  13   1   47.50    5.80 
   1 -13  -1   89.19    6.60 
   1 -13  -1  100.99    6.90 
  -1 -13   1  100.69    6.90 
  -1 -13   1   77.59    7.20 
  -1 -13   1   97.29    5.90 
   1  13  -1  102.69    7.10 
  -1  13   1   81.99    6.10 
   1  13  -1  108.79   10.40 
   1  13  -1   85.29    8.10 
  -1  13   1   97.89    6.50 
  -1  13   1  116.89   10.00 
   0 -13   1   19.80    3.40 
   0 -13   1   18.50    2.60 
   0 -13  -1   15.70    2.30 
   0 -13  -1   18.00    3.20 
   0  13   1   24.30    3.30 
   0  13  -1   12.40    2.70 
   0  13   1   12.90    5.30 
   0  13  -1   19.50    2.40 
   1 -13   1   16.40    2.40 
  -1 -13  -1   14.70    2.80 
   1 -13   1   16.60    3.10 
  -1 -13  -1   18.50    2.50 
   1  13   1   13.10    2.90 
  -1  13  -1   22.50    3.10 
  -1  13  -1   17.10    2.50 
   1  13   1   16.10    2.90 
   1  13   1   21.50    4.10 
  -1  13  -1   14.00    3.60 
   2 -13   1    1.30    1.20 
   2 -13   1    1.10    1.70 
   2 -13   1    0.30    1.20 
  -2  13  -1    4.00    2.20 
   2  13   1    2.30    2.40 
  -2  13  -1    1.10    1.50 
   2  13   1    0.10    1.50 
   2  13   1   -1.40    2.10 
   3 -13   1   15.00    2.80 
   3 -13   1   17.50    2.50 
  -3  13  -1   23.00    3.10 
   3  13   1   20.90    3.40 
   4 -13   1   88.69    6.40 
   4 -13   1   91.09    5.80 
  -4  13  -1  100.29    6.70 
  -4  13  -1   80.29    7.20 
   4  13   1   88.09    6.60 
   5 -13   1   24.40    3.20 
  -5  13  -1   21.00    5.00 
   6 -13   1   14.20    2.20 
   6 -13   1   13.90    2.70 
  -6  13  -1   19.30    2.70 
   6  13   1   13.80    2.50 
   5 -14  -1   40.20    3.10 
   5 -14  -1   28.50    4.00 
  -5  14   1   40.30    3.90 
   5  14  -1   37.60    3.80 
   4 -14  -1   19.40    3.10 
   4 -14  -1   27.30    2.70 
  -4  14   1   24.50    3.10 
   4  14  -1   34.90    5.30 
   3 -14  -1    8.30    2.20 
   3 -14  -1    8.50    1.70 
  -3  14   1    9.20    2.80 
  -3  14   1    5.90    2.40 
   3  14  -1    7.60    2.20 
  -2 -14   1   -1.00    1.20 
   2 -14  -1    2.10    1.60 
  -2  14   1    0.30    1.50 
  -2  14   1    0.50    2.60 
   2  14  -1   -0.20    1.80 
   1 -14  -1    4.90    1.90 
  -1 -14   1    5.20    1.40 
   1 -14  -1    2.60    2.90 
   1  14  -1    2.80    1.90 
  -1  14   1    8.40    2.00 
   0 -14   1  107.19    6.60 
   0 -14  -1  116.49    7.60 
   0 -14   1  109.99    7.40 
   0  14  -1  115.59    7.50 
   0  14   1  111.59    7.30 
   1 -14   1    4.80    1.50 
   1 -14   1    2.90    1.80 
  -1  14  -1    5.40    1.90 
   1  14   1    3.10    1.90 
  -1  14  -1    2.50    1.80 
   2 -14   1    2.40    1.70 
   2  14   1    1.10    1.70 
  -2  14  -1    4.70    1.90 
  -2  14  -1    5.20    1.80 
   3 -14   1   29.00    3.50 
   3 -14   1   37.80    3.30 
   3  14   1   38.20    5.00 
  -3  14  -1   34.40    3.50 
  -3  14  -1   34.30    3.60 
   4 -14   1   42.90    3.50 
   4 -14   1   42.30    4.00 
  -4  14  -1   41.30    3.90 
  -4  14  -1   43.60    4.70 
   4  14   1   40.80    4.00 
   5 -14   1    2.80    1.20 
   5 -14   1    0.70    1.40 
  -5  14  -1    1.70    1.20 
   5  14   1    1.90    1.50 
   4 -15  -1   17.60    2.80 
  -4  15   1   19.90    2.80 
   4  15  -1   23.30    3.00 
   3 -15  -1   47.30    4.20 
   3 -15  -1   36.40    3.60 
  -3  15   1   44.20    3.70 
   3  15  -1   55.99    4.50 
   2 -15  -1   46.80    4.20 
   2  15  -1   50.49    4.50 
  -2  15   1   44.00    4.00 
  -1 -15   1   20.70    2.60 
   1 -15  -1   19.20    3.00 
   1  15  -1   11.80    2.50 
  -1  15   1   17.60    2.40 
   0 -15   1    4.70    1.40 
   0  15  -1    3.60    1.90 
   0  15   1    3.50    1.80 
   1 -15   1    5.60    1.70 
   1 -15   1    3.20    1.50 
  -1  15  -1    5.00    1.90 
   1  15   1    6.70    2.10 
   2 -15   1   61.09    4.80 
   2 -15   1   57.29    4.20 
   2  15   1   65.59    4.90 
  -2  15  -1   60.09    4.40 
  -2  15  -1   65.39    4.60 
   3 -15   1   55.49    4.00 
   3 -15   1   56.99    4.50 
  -3  15  -1   58.99    5.80 
  -3  15  -1   55.59    4.20 
   3  15   1   62.49    4.60 
 -12   0   2   23.50    3.50 
 -11   0   2   25.80    4.00 
 -10   0   2  120.99    8.30 
  10   0  -2  111.69    6.60 
  -9   0   2 1038.80   45.50 
   9   0  -2  936.91   43.60 
  -8   0   2  840.52   37.60 
  -8   0   2  863.21   38.30 
   8   0  -2  795.12   36.90 
  -7   0   2   71.99    5.00 
  -7   0   2   68.79    4.90 
   7   0  -2   72.99    4.50 
  -7   0   2   63.19    5.10 
  -7   0   2   68.29    4.60 
   7   0  -2   61.89    3.70 
   6   0  -2 2019.10   86.19 
   6   0  -2 1964.60   85.59 
  -6   0   2 2051.89   86.99 
  -6   0   2 2027.90   86.69 
  -6   0   2 2074.79   86.69 
  -6   0   2 1842.62   86.59 
   5   0  -2   15.50    1.30 
  -5   0   2   17.20    1.50 
   5   0  -2   15.90    1.60 
  -5   0   2   16.10    1.90 
  -4   0   2   65.09    3.70 
  -4   0   2   59.99    3.50 
   4   0  -2   60.29    3.20 
   4   0  -2   63.99    3.40 
  -3   0   2  101.79    5.30 
  -3   0   2  108.29    5.10 
   3   0  -2   99.49    4.90 
   2   0  -2  829.22   35.90 
  -2   0   2  828.12   36.50 
  -2   0   2  860.51   36.10 
  -1   0   2   62.39    3.80 
  -1   0   2   77.39    3.40 
   1   0  -2   81.19    3.30 
   0   0   2   11.80    0.70 
   0   0   2   13.10    1.20 
   1   0   2  133.19    6.30 
   1   0   2  134.39    6.40 
   2   0   2 2219.28   92.79 
   2   0   2 2127.79   93.09 
   3   0   2  391.16   17.70 
   4   0   2 6503.55  292.67 
  -4   0  -2 6518.85  292.97 
   5   0   2  747.13   37.60 
   5   0   2  841.32   36.30 
   5   0   2  837.72   36.40 
  -5   0  -2  838.72   36.40 
  -6   0  -2   74.29    4.50 
  -6   0  -2   75.79    5.00 
   6   0   2   68.19    4.70 
   6   0   2   72.99    4.60 
   7   0   2  169.78    9.30 
  -7   0  -2  180.28    9.70 
  -7   0  -2  153.78    8.70 
  -8   0  -2   21.50    3.10 
   8   0   2   23.80    2.90 
   9   0   2    4.70    1.80 
  -9   0  -2    5.70    1.80 
  10   0   2    1.80    1.40 
 -10   0  -2    0.90    1.30 
  11   0   2    2.60    1.30 
 -11   0  -2    3.40    1.50 
 -12  -1   2   83.09    6.20 
 -12   1   2   77.39    6.00 
 -11  -1   2   36.90    4.30 
 -11   1   2   30.60    4.10 
  10  -1  -2  197.58   10.60 
 -10  -1   2  231.88   12.70 
 -10   1   2  249.28   13.00 
  10   1  -2  186.68   10.70 
   9  -1  -2  169.38    9.50 
  -9  -1   2  206.38   11.30 
  -9  -1   2  181.78   10.40 
   9   1  -2  187.78    9.80 
  -9   1   2  190.58   11.20 
  -8  -1   2   42.40    3.70 
  -8  -1   2   39.90    4.00 
   8  -1  -2   45.70    3.20 
  -8  -1   2   49.40    4.30 
  -8   1   2   51.29    4.40 
   8   1  -2   37.50    3.10 
  -8   1   2   45.20    4.30 
  -8   1   2   49.70    4.00 
   8   1  -2   39.00    3.50 
  -7  -1   2  194.78   10.50 
   7  -1  -2  204.88   10.20 
  -7  -1   2  206.48   10.70 
  -7  -1   2  198.38   10.90 
   7  -1  -2  184.28    9.90 
  -7  -1   2  197.98   10.00 
   7   1  -2  180.08   11.10 
   7   1  -2  201.18   10.20 
  -7   1   2  206.58   10.30 
  -7   1   2  195.48   10.60 
   7   1  -2  197.88    9.70 
  -7   1   2  191.68   10.00 
   6  -1  -2  334.77   14.90 
  -6  -1   2  319.47   15.50 
   6  -1  -2  289.27   13.80 
  -6  -1   2  322.77   15.20 
  -6  -1   2  318.97   15.30 
  -6   1   2  314.67   15.60 
  -6   1   2  298.27   14.30 
  -6   1   2  315.47   15.00 
   6   1  -2  321.07   14.60 
  -6   1   2  313.27   15.30 
   6   1  -2  323.47   14.90 
  -6   1   2  318.17   15.30 
   5  -1  -2  213.28   10.00 
   5  -1  -2  197.88    9.30 
  -5  -1   2  217.98   10.20 
  -5   1   2  205.28   10.30 
  -5   1   2  205.88   10.00 
   5   1  -2  215.08    9.90 
  -4  -1   2   34.50    2.50 
   4  -1  -2   41.20    2.50 
  -4  -1   2   40.80    2.60 
   4  -1  -2   38.60    2.00 
  -4   1   2   45.30    2.80 
  -4   1   2   36.70    2.70 
   4   1  -2   39.70    2.50 
  -3  -1   2  160.58    7.50 
   3  -1  -2  158.98    7.40 
  -3  -1   2  177.78    7.80 
  -3   1   2  167.08    7.60 
  -3   1   2  135.89    7.70 
  -2  -1   2 9639.74  417.16 
   2  -1  -2 9809.12  417.76 
  -2  -1   2 9733.53  417.16 
   2  -1  -2 9999.00  417.76 
  -1  -1   2  152.58    6.70 
   1  -1  -2  139.49    6.50 
   1  -1  -2  159.68    6.70 
  -1  -1   2  155.58    7.20 
  -1   1   2  160.08    6.60 
  -1   1   2  148.59    6.60 
  -1   1   2  136.39    7.20 
   1   1  -2  143.89    6.60 
   0  -1  -2 3693.43  158.08 
   0   1  -2 3495.45  157.78 
   1  -1   2 4872.31  213.98 
  -1  -1  -2 4649.73  213.48 
   1   1   2 4583.84  213.08 
  -1   1  -2 5319.27  214.68 
  -2  -1  -2 6600.24  292.57 
   2  -1   2 6537.65  292.67 
  -2   1  -2 6653.13  292.37 
   2   1   2 6775.72  292.07 
  -3  -1  -2  566.34   25.60 
   3  -1   2  605.74   25.60 
   3   1   2  582.34   26.80 
   4  -1   2  454.95   20.30 
  -4  -1  -2  429.46   20.30 
   4   1   2  476.65   20.80 
   5  -1   2  511.15   25.30 
   5  -1   2  594.34   25.60 
  -5   1  -2  546.65   25.40 
   5   1   2  612.54   25.80 
   5   1   2  547.65   25.50 
   6  -1   2   53.99    3.90 
  -6  -1  -2   50.89    3.60 
   6  -1   2   57.79    3.90 
   6   1   2   51.39    3.90 
  -6   1  -2   60.09    4.20 
   6   1   2   64.69    4.30 
  -6   1  -2   52.69    3.80 
   6   1   2   55.39    3.80 
  -7  -1  -2  157.38    9.00 
  -7  -1  -2  132.49    7.70 
   7  -1   2  155.18    8.50 
  -7   1  -2  154.38    8.80 
  -7   1  -2  151.48    8.60 
   7   1   2  157.88    8.70 
   7   1   2  143.59    8.40 
  -8  -1  -2  232.18   12.60 
   8  -1   2  229.08   12.10 
   8   1   2  227.58   12.30 
  -8   1  -2  224.38   12.40 
   9  -1   2   27.90    3.30 
  -9  -1  -2   31.10    3.60 
   9   1   2   30.70    3.50 
  -9   1  -2   33.30    3.50 
 -10  -1  -2   35.90    4.10 
  10  -1   2   39.80    3.70 
  10   1   2   38.80    3.90 
 -10   1  -2   41.60    4.00 
 -11  -1  -2    3.50    1.50 
  11  -1   2    4.40    1.40 
  11   1   2    4.00    1.40 
 -11   1  -2    3.80    1.50 
 -12  -2   2   59.39    5.00 
 -12   2   2   55.49    4.80 
 -11  -2   2   51.59    5.00 
 -11   2   2   57.29    5.20 
  10  -2  -2   40.10    3.10 
 -10  -2   2   39.60    4.40 
 -10   2   2   43.40    4.60 
  10   2  -2   35.70    3.50 
   9  -2  -2   83.59    5.00 
  -9  -2   2   82.19    5.70 
  -9  -2   2   91.29    6.50 
  -9  -2   2   80.89    6.10 
  -9   2   2   71.99    5.40 
  -9   2   2   91.09    6.50 
   9   2  -2   73.49    5.30 
  -8  -2   2  147.69    8.70 
  -8  -2   2  144.19    8.00 
  -8  -2   2  139.49    8.60 
   8  -2  -2  138.69    7.40 
  -8   2   2  140.79    8.00 
   8   2  -2  137.49    7.80 
   8   2  -2  136.89    7.70 
  -8   2   2  148.19    8.80 
  -7  -2   2   12.80    2.00 
  -7  -2   2   11.40    1.80 
   7  -2  -2   10.10    1.60 
   7  -2  -2    8.30    1.50 
  -7  -2   2    8.10    1.90 
  -7  -2   2   13.30    2.40 
  -7   2   2   13.00    1.90 
  -7   2   2   12.40    2.00 
  -7   2   2   12.00    2.30 
   7   2  -2    9.50    1.50 
   7   2  -2   11.40    1.90 
   7   2  -2   10.30    1.50 
   6  -2  -2   40.00    2.90 
  -6  -2   2   39.00    3.20 
  -6  -2   2   41.70    3.30 
  -6  -2   2   37.10    3.30 
  -6  -2   2   34.90    2.80 
  -6   2   2   40.60    3.00 
  -6   2   2   41.20    3.30 
   6   2  -2   39.20    2.90 
  -6   2   2   39.60    3.20 
  -6   2   2   38.40    2.70 
  -6   2   2   38.30    3.60 
  -5  -2   2  106.59    5.70 
   5  -2  -2  109.79    5.60 
  -5   2   2   96.49    5.60 
  -5   2   2  103.29    6.70 
   5   2  -2  101.49    5.60 
  -4  -2   2   97.59    5.20 
  -4   2   2  110.29    5.70 
   4   2  -2   94.59    5.30 
   3  -2  -2   12.10    0.70 
   3  -2  -2   12.40    1.30 
   3  -2  -2   14.30    0.70 
  -3  -2   2   12.60    1.20 
   3   2  -2   12.20    1.30 
  -3   2   2   11.40    1.50 
   2  -2  -2  306.87   13.00 
  -2  -2   2  287.97   12.90 
  -2   2   2  283.57   13.50 
  -2   2   2  287.17   12.90 
  -1  -2   2 4907.31  219.68 
   1  -2  -2 4966.90  219.98 
   1   2  -2 5487.75  220.48 
  -1   2   2 4885.81  220.28 
   0  -2  -2 2994.80  128.19 
   0  -2   2 2816.22  127.89 
   0   2   2 2693.33  127.89 
   0   2  -2 2941.81  128.59 
   1  -2   2  111.49    5.00 
  -1  -2  -2  104.69    4.70 
   1   2   2   98.19    5.40 
   1   2   2  107.49    5.40 
  -1   2  -2  106.69    4.90 
   1   2   2  110.49    5.20 
  -2  -2  -2 1774.22   72.19 
   2   2   2 1670.43   72.89 
   2   2   2 1628.44   72.49 
  -3  -2  -2  486.35   21.50 
   3  -2   2  520.15   21.60 
   3   2   2  505.45   22.20 
   3   2   2  447.26   21.30 
  -4  -2  -2  531.75   24.60 
   4  -2   2  568.64   24.60 
   4   2   2  562.84   25.20 
  -5  -2  -2  118.59    6.40 
   5  -2   2  117.89    6.20 
   5  -2   2  117.59    6.40 
   5   2   2  105.69    6.50 
  -5   2  -2  114.79    6.40 
   5   2   2  120.99    6.80 
  -5   2  -2  119.19    6.50 
   6  -2   2  252.47   11.90 
  -6  -2  -2  223.58   11.40 
   6  -2   2  245.08   12.00 
   6   2   2  231.48   12.30 
  -6   2  -2  248.98   12.20 
   6   2   2  226.78   12.10 
  -6   2  -2  245.68   12.00 
   7  -2   2   23.60    2.60 
  -7  -2  -2   28.70    3.20 
  -7  -2  -2   26.40    2.70 
   7   2   2   29.50    3.10 
  -7   2  -2   22.90    2.80 
   7   2   2   29.80    3.10 
  -8  -2  -2   32.90    3.90 
   8  -2   2   28.10    3.20 
   8   2   2   35.60    3.70 
   8   2   2   34.30    3.50 
  -8   2  -2   30.10    3.50 
  -9  -2  -2    3.80    1.90 
   9  -2   2    1.30    1.30 
  -9   2  -2    4.70    1.60 
   9   2   2    1.70    1.70 
  10  -2   2   38.40    3.50 
 -10  -2  -2   30.60    3.90 
  10   2   2   37.70    3.80 
 -10   2  -2   35.40    3.60 
  11  -2   2    7.20    1.60 
 -11  -2  -2    6.70    1.80 
  11   2   2    5.70    1.70 
 -11   2  -2   11.70    2.00 
 -12  -3   2   37.90    4.00 
 -12   3   2   36.80    3.80 
  11  -3  -2    6.90    1.40 
 -11  -3   2    6.80    2.20 
  11   3  -2    3.50    1.50 
 -10  -3   2   13.70    3.00 
  10  -3  -2   17.50    2.20 
 -10   3   2   20.20    3.50 
  10   3  -2   15.50    2.60 
  -9  -3   2   88.09    6.60 
  -9  -3   2  100.19    6.30 
   9  -3  -2  102.79    5.70 
  -9  -3   2  102.59    7.00 
  -9   3   2  101.49    7.10 
  -9   3   2   96.39    6.40 
   9   3  -2   80.09    6.00 
  -8  -3   2  209.38   11.60 
  -8  -3   2  208.18   11.40 
  -8  -3   2  208.58   10.70 
  -8   3   2  211.18   11.00 
   8   3  -2  187.18   11.40 
   8   3  -2  206.48   11.00 
  -8   3   2  218.58   11.70 
   7  -3  -2  338.37   15.80 
  -7  -3   2  316.37   15.40 
  -7  -3   2  324.57   15.80 
   7  -3  -2  314.07   14.50 
  -7  -3   2  315.67   14.80 
  -7  -3   2  304.77   15.50 
   7   3  -2  303.67   15.20 
  -7   3   2  316.57   15.20 
   7   3  -2  280.17   14.70 
  -7   3   2  285.37   14.30 
  -7   3   2  317.27   15.60 
  -6  -3   2   69.79    4.30 
  -6  -3   2   78.89    5.00 
  -6  -3   2   77.69    4.80 
   6  -3  -2   82.89    4.80 
  -6  -3   2   74.19    4.90 
  -6   3   2   66.79    4.60 
  -6   3   2   69.99    4.50 
   6   3  -2   77.49    4.80 
  -6   3   2   70.89    4.90 
  -5  -3   2   37.20    2.70 
   5  -3  -2   35.00    2.60 
  -5  -3   2   30.70    2.70 
   5   3  -2   35.60    2.80 
  -5   3   2   33.70    2.80 
  -5   3   2   36.90    3.00 
  -4  -3   2 1941.51   81.59 
  -4   3   2 1894.31   82.29 
   4   3  -2 1859.91   81.89 
  -3  -3   2 1229.38   50.99 
   3   3  -2 1131.19   51.39 
  -3   3   2 1141.49   50.99 
  -3   3   2 1231.28   51.79 
  -2  -3   2  986.80   41.20 
  -2   3   2  913.31   40.90 
  -2   3   2  942.11   41.90 
   2   3  -2  917.91   41.30 
  -2   3   2 1012.50   41.20 
  -1   3   2 3222.08  137.29 
   0  -3   2   97.69    4.80 
   0  -3  -2  100.09    4.90 
   0   3   2   93.79    4.90 
   0   3   2  105.49    4.90 
   0   3   2   90.89    5.20 
   0   3  -2   96.29    4.70 
   1  -3   2   42.80    2.50 
  -1  -3  -2   39.30    2.00 
  -1   3  -2   45.40    2.30 
   1   3   2   37.30    2.70 
   1   3   2   41.70    2.60 
   2  -3   2  982.30   40.30 
  -2  -3  -2  939.81   39.90 
   2   3   2  966.70   40.70 
   2   3   2  935.51   40.60 
   2   3   2  870.81   40.40 
  -2   3  -2  876.41   40.10 
  -3  -3  -2 1697.53   74.29 
   3  -3   2 1837.72   74.59 
   3   3   2 1631.74   74.39 
   3   3   2 1765.12   75.09 
   4  -3   2   19.60    1.80 
  -4  -3  -2   19.70    1.80 
   4  -3   2   25.60    2.00 
   4   3   2   19.80    1.40 
  -4   3  -2   18.30    2.00 
   4   3   2   19.90    2.20 
   4   3   2   24.00    2.30 
   5  -3   2  248.88   11.60 
   5  -3   2  243.08   11.60 
  -5  -3  -2  230.88   11.50 
  -5   3  -2  239.08   11.80 
   5   3   2  227.98   11.80 
   5   3   2  235.18   12.20 
   6  -3   2   85.29    5.30 
  -6  -3  -2   79.29    5.80 
   6  -3   2   90.09    5.40 
  -6   3  -2   86.69    5.40 
  -6   3  -2   82.09    5.30 
   6   3   2   82.19    5.80 
   6   3   2   82.89    5.60 
   7  -3   2   30.20    3.00 
  -7  -3  -2   31.90    3.40 
   7   3   2   27.80    3.20 
  -7   3  -2   26.90    3.00 
  -7   3  -2   33.30    3.20 
   7   3   2   32.80    3.40 
  -8  -3  -2   35.50    3.80 
   8  -3   2   32.40    3.30 
  -8   3  -2   36.20    3.40 
   8   3   2   30.20    4.20 
   8   3   2   35.60    3.90 
  -9  -3  -2   75.19    6.00 
   9  -3   2   73.89    5.30 
  -9   3  -2   73.49    5.40 
   9   3   2   79.29    5.90 
  10  -3   2    9.90    2.00 
 -10  -3  -2    9.60    2.50 
 -10   3  -2    7.60    2.10 
  10   3   2    7.40    2.10 
  11  -3   2   13.30    2.20 
 -11  -3  -2   13.60    2.50 
  11   3   2    9.10    2.00 
 -11   3  -2   11.40    3.30 
 -12  -4   2   11.50    2.50 
 -12   4   2    4.50    2.10 
  11  -4  -2   55.89    3.90 
  11   4  -2   59.49    4.20 
 -10  -4   2   34.30    4.30 
  10  -4  -2   48.30    3.60 
 -10  -4   2   47.10    4.70 
 -10   4   2   38.30    3.90 
 -10   4   2   45.40    4.50 
  10   4  -2   47.40    4.10 
  -9  -4   2   22.50    3.70 
  -9  -4   2   15.40    2.70 
   9  -4  -2   13.80    2.10 
  -9  -4   2   17.90    2.50 
   9   4  -2   10.30    2.10 
  -9   4   2   16.90    2.70 
  -9   4   2   19.60    3.10 
   9   4  -2   15.40    2.40 
   8  -4  -2  119.89    6.50 
  -8  -4   2  120.09    7.60 
  -8  -4   2  119.19    6.80 
  -8  -4   2  117.59    7.50 
  -8   4   2  118.09    7.70 
  -8   4   2  118.99    7.30 
   8   4  -2  102.39    7.10 
   8   4  -2  115.39    6.90 
  -7  -4   2   40.40    3.70 
   7  -4  -2   40.00    3.70 
  -7  -4   2   45.10    3.30 
  -7  -4   2   44.70    3.80 
   7  -4  -2   41.20    3.00 
  -7  -4   2   42.50    3.70 
  -7   4   2   44.90    3.80 
   7   4  -2   42.80    3.70 
   7   4  -2   40.00    3.40 
  -7   4   2   41.90    3.20 
  -7   4   2   48.00    3.90 
  -6  -4   2  111.39    6.70 
   6  -4  -2  116.39    6.60 
   6  -4  -2  102.19    5.80 
  -6  -4   2  112.89    6.60 
  -6  -4   2  112.39    6.10 
  -6   4   2  113.09    6.60 
   6   4  -2  125.99    6.80 
  -6   4   2  113.89    6.80 
   6   4  -2  108.59    6.20 
  -6   4   2  108.89    6.60 
  -5  -4   2  170.48    8.10 
  -5  -4   2  156.68    8.30 
   5  -4  -2  156.88    8.20 
  -5  -4   2  146.79    7.80 
  -5  -4   2  147.59    8.10 
   5   4  -2  165.58    8.50 
  -5   4   2  158.48    8.60 
   4  -4  -2  125.09    6.60 
  -4  -4   2  125.49    6.50 
   4   4  -2  130.99    6.90 
  -4   4   2  127.99    7.20 
   3   4  -2 2414.16  108.19 
   3   4  -2 2642.54  108.39 
  -3   4   2 2502.45  108.69 
  -2  -4   2  622.04   25.10 
   2  -4  -2  578.64   25.20 
  -2  -4   2  542.25   25.40 
   2   4  -2  547.65   25.20 
  -2   4   2  551.74   27.20 
  -2   4   2  600.84   25.10 
  -2   4   2  542.95   24.70 
  -1   4   2 1534.95   65.89 
   1   4  -2 1529.25   65.09 
  -1   4   2 1471.85   65.09 
  -1   4   2 1522.45   64.99 
   0  -4   2 1815.92   76.29 
   0   4   2 1766.22   76.89 
   0   4   2 1818.52   76.29 
   0   4  -2 1719.23   76.09 
   0   4   2 1762.62   76.29 
  -1  -4  -2  300.37   12.50 
   1  -4   2  303.47   13.10 
  -1  -4  -2  269.27   12.90 
  -1   4  -2  285.17   12.80 
   1   4   2  271.57   14.80 
   1   4   2  287.47   13.50 
   1   4   2  268.37   13.10 
   2  -4   2  373.16   16.90 
  -2  -4  -2  379.66   16.40 
   2   4   2  373.56   17.30 
   2   4   2  378.86   17.20 
  -2   4  -2  359.86   16.70 
   2   4   2  371.86   17.20 
  -3  -4  -2  504.05   23.40 
   3  -4   2  569.74   24.00 
   3   4   2  550.04   24.50 
   3   4   2  514.05   23.90 
  -4  -4  -2  132.09    6.30 
   4  -4   2  129.09    6.60 
   4  -4   2  111.59    6.30 
   4   4   2  117.59    6.10 
  -4   4  -2  116.99    6.70 
   4   4   2  131.09    7.10 
   4   4   2  106.49    6.60 
   5  -4   2  135.49    7.40 
  -5  -4  -2  137.89    7.40 
   5  -4   2  142.89    7.60 
   5   4   2  139.19    7.80 
  -5   4  -2  127.69    7.00 
   5   4   2  148.79    8.30 
  -5   4  -2  145.59    7.80 
   6  -4   2   68.19    4.40 
   6  -4   2   62.59    4.50 
   6   4   2   63.99    5.00 
  -6   4  -2   59.99    4.20 
  -6   4  -2   55.89    4.20 
   6   4   2   65.69    4.80 
  -7  -4  -2   44.20    4.20 
   7  -4   2   42.40    3.50 
   7   4   2   38.90    4.00 
   7   4   2   42.00    4.00 
  -7   4  -2   37.10    3.40 
  -8  -4  -2   39.30    5.70 
   8   4   2   47.30    5.80 
   8   4   2   44.80    4.30 
  -8   4  -2   34.40    3.60 
  -9  -4  -2   58.99    5.20 
   9  -4   2   57.49    4.50 
  -9   4  -2   51.69    4.40 
  -9   4  -2   47.20    4.10 
   9   4   2   63.89    5.10 
 -10  -4  -2   37.80    4.00 
  10  -4   2   41.10    4.00 
  10   4   2   37.80    4.40 
 -11  -5   2   14.00    3.10 
 -11   5   2   16.10    2.90 
  10  -5  -2   33.00    3.10 
 -10  -5   2   37.40    4.20 
  10   5  -2   43.10    3.70 
 -10   5   2   36.90    4.00 
 -10   5   2   26.80    3.50 
  -9  -5   2   21.00    3.00 
  -9  -5   2   15.60    2.80 
  -9  -5   2   21.90    4.30 
   9  -5  -2   16.30    3.50 
  -9   5   2   16.60    3.10 
  -9   5   2   17.70    2.70 
   9   5  -2   23.50    3.20 
  -8  -5   2   47.50    3.60 
  -8  -5   2   35.70    4.00 
  -8  -5   2   37.90    4.20 
   8  -5  -2   43.60    3.40 
  -8   5   2   48.80    4.30 
  -8   5   2   44.60    4.00 
   8   5  -2   44.00    4.10 
   8   5  -2   33.70    3.70 
  -7  -5   2  171.08    9.80 
  -7  -5   2  173.08    9.50 
  -7  -5   2  167.88    9.30 
   7  -5  -2  158.18    8.60 
   7   5  -2  173.68    9.10 
  -7   5   2  159.58   11.70 
  -7   5   2  156.58    9.10 
   7   5  -2  173.98    9.60 
  -7   5   2  169.48    9.50 
  -6  -5   2   31.50    2.90 
  -6  -5   2   28.50    2.70 
  -6  -5   2   26.90    2.70 
  -6  -5   2   24.60    2.40 
   6  -5  -2   28.70    2.40 
   6  -5  -2   26.90    2.80 
   6   5  -2   30.50    3.10 
  -6   5   2   28.90    3.10 
  -6   5   2   33.20    2.90 
  -6   5   2   33.60    2.90 
   6   5  -2   27.10    2.80 
  -5  -5   2   55.99    3.60 
  -5  -5   2   49.10    3.60 
   5  -5  -2   49.20    3.70 
   5  -5  -2   49.80    3.30 
   5   5  -2   50.79    3.90 
  -5   5   2   54.69    4.20 
  -5   5   2   47.00    3.90 
   5   5  -2   51.69    3.50 
   4  -5  -2   10.30    1.50 
  -4  -5   2   11.10    1.40 
   4   5  -2    9.00    1.70 
  -4   5   2    9.50    1.80 
   3  -5  -2  263.87   12.70 
  -3  -5   2  264.47   12.30 
  -3   5   2  271.97   13.40 
   3   5  -2  274.27   12.90 
   3   5  -2  250.47   12.70 
   2  -5  -2 1283.57   55.49 
  -2  -5   2 1383.86   55.19 
   2  -5  -2 1237.88   55.19 
  -2  -5   2 1188.48   55.09 
  -2   5   2 1238.18   54.79 
   2   5  -2 1230.68   55.39 
  -2   5   2 1291.67   55.19 
  -2   5   2 1289.27   56.29 
   2   5  -2 1341.97   55.69 
   1  -5  -2  822.62   32.90 
  -1  -5   2  671.73   32.30 
  -1  -5   2  800.52   32.50 
   1  -5  -2  748.13   32.50 
  -1   5   2  696.63   32.30 
  -1   5   2  735.73   33.40 
  -1   5   2  724.43   32.50 
   1   5  -2  732.93   32.60 
   0  -5   2 1072.29   48.20 
   0  -5   2 1150.48   48.60 
   0  -5  -2 1133.59   47.90 
   0  -5  -2 1042.50   48.20 
   0  -5  -2 1141.79   48.70 
   0   5   2 1137.49   49.30 
   0   5  -2 1134.99   48.30 
   0   5   2 1113.39   48.50 
   0   5   2 1103.69   48.50 
  -1  -5  -2 1246.88   51.09 
   1  -5   2 1146.79   51.49 
  -1  -5  -2 1177.78   51.59 
   1  -5   2 1199.48   51.79 
   1   5   2 1184.58   52.39 
   1   5   2 1182.58   51.89 
   1   5   2 1178.58   51.89 
  -1   5  -2 1210.18   51.49 
  -2  -5  -2  520.55   23.50 
   2  -5   2  540.75   23.60 
  -2  -5  -2  548.15   23.00 
   2   5   2  484.15   25.20 
  -2   5  -2  510.55   23.30 
   2   5   2  512.35   23.90 
   2   5   2  552.04   24.10 
  -3  -5  -2  255.57   11.70 
   3  -5   2  253.47   12.30 
   3  -5   2  241.08   12.00 
  -3   5  -2  252.97   12.30 
   3   5   2  280.57   12.90 
   3   5   2  262.97   12.50 
   3   5   2  236.58   12.30 
   4  -5   2   20.00    2.00 
  -4  -5  -2   24.70    2.00 
   4  -5   2   23.30    2.30 
   4   5   2   22.30    2.10 
  -4   5  -2   22.50    2.30 
   4   5   2   24.70    2.70 
   4   5   2   23.10    2.30 
   5  -5   2   16.70    2.20 
   5  -5   2   17.00    2.00 
  -5  -5  -2   17.90    2.00 
   5   5   2   21.70    2.40 
   5   5   2   20.30    2.70 
  -5   5  -2   15.00    2.20 
   6  -5   2  128.69    7.40 
  -6  -5  -2  134.09    7.50 
   6   5   2  138.59    8.50 
  -6   5  -2  127.39    7.50 
   6   5   2  138.39    8.10 
   7  -5   2  104.29    6.30 
  -7  -5  -2   92.49    6.20 
  -7  -5  -2   96.49    6.80 
   7   5   2   97.49    6.90 
  -7   5  -2   88.69    5.70 
   7   5   2   98.79    6.80 
  -8  -5  -2   80.19    6.30 
   8  -5   2   79.59    5.40 
   8   5   2   74.39    6.00 
   8   5   2   80.29    6.10 
  -9  -5  -2    4.70    1.90 
   9  -5   2    0.90    1.10 
  -9   5  -2    0.70    1.20 
   9   5   2    2.60    1.70 
  10  -5   2    8.70    1.80 
 -10  -5  -2   10.40    2.50 
  10   5   2    8.30    2.20 
 -11  -6   2    5.40    2.00 
 -11   6   2    2.60    2.20 
  11   6  -2   -0.50    1.50 
  10  -6  -2   23.10    2.70 
  10   6  -2   20.50    3.10 
 -10   6   2   21.90    3.00 
 -10   6   2   18.20    3.40 
  -9  -6   2   65.59    5.40 
   9  -6  -2   77.09    5.00 
  -9  -6   2   61.79    4.50 
  -9  -6   2   69.89    5.60 
  -9   6   2   66.39    5.50 
  -9   6   2   65.19    5.50 
   9   6  -2   70.29    5.80 
   9   6  -2   70.79    5.30 
  -8  -6   2   72.39    4.60 
  -8  -6   2   71.29    5.50 
  -8  -6   2   64.39    5.40 
   8  -6  -2   72.19    4.80 
   8   6  -2   65.59    5.40 
  -8   6   2   67.69    5.40 
  -8   6   2   66.19    5.40 
   8   6  -2   75.19    5.20 
  -7  -6   2  334.87   16.70 
  -7  -6   2  331.97   16.60 
  -7  -6   2  327.57   16.70 
  -7  -6   2  334.57   15.90 
   7  -6  -2  347.47   16.10 
  -7   6   2  310.47   17.70 
  -7   6   2  326.57   16.80 
   7   6  -2  338.77   16.40 
  -7   6   2  357.86   17.10 
   7   6  -2  333.57   17.10 
   6  -6  -2  266.07   12.70 
  -6  -6   2  260.97   13.10 
   6  -6  -2  247.08   13.30 
  -6  -6   2  253.47   12.50 
  -6  -6   2  270.67   13.00 
  -6  -6   2  255.17   13.00 
  -6   6   2  264.57   13.40 
  -6   6   2  256.67   13.80 
  -6   6   2  256.97   13.30 
   6   6  -2  259.47   13.60 
   6   6  -2  257.57   12.90 
   5  -6  -2  236.48   11.90 
   5  -6  -2  248.58   12.60 
  -5  -6   2  238.28   12.10 
  -5  -6   2  245.28   11.80 
  -5  -6   2  257.27   12.20 
   5   6  -2  248.88   12.20 
  -5   6   2  251.07   13.20 
   5   6  -2  259.47   13.60 
  -5   6   2  234.68   12.50 
  -4  -6   2   10.90    1.60 
   4  -6  -2   12.10    1.70 
  -4  -6   2   11.50    1.50 
   4  -6  -2   10.90    1.50 
   4   6  -2   12.20    2.00 
   4   6  -2   11.20    1.80 
  -3  -6   2  154.98    7.60 
   3  -6  -2  139.99    7.20 
   3  -6  -2  152.48    7.80 
  -3  -6   2  145.79    7.80 
   3  -6  -2  148.59    8.30 
   3   6  -2  153.38    8.20 
  -3   6   2  160.48    8.90 
  -2  -6   2 1283.77   54.29 
   2  -6  -2 1215.18   54.29 
   2  -6  -2 1295.57   54.89 
  -2  -6   2 1187.78   54.29 
   2   6  -2 1285.37   54.89 
  -2   6   2 1187.88   53.89 
  -2   6   2 1306.87   55.69 
   1  -6  -2   83.09    4.90 
   1  -6  -2   76.29    4.50 
  -1  -6   2   81.29    4.50 
  -1  -6   2   72.89    4.40 
  -1   6   2   80.49    5.50 
   1   6  -2   76.29    4.60 
   1   6  -2   79.69    4.80 
  -1   6   2   80.59    4.40 
   0  -6  -2  188.48    9.90 
   0  -6   2  201.38    9.90 
   0  -6   2  194.28    9.50 
   0  -6  -2  185.88    9.50 
   0   6   2  203.58    9.70 
   0   6   2  211.88   10.70 
   0   6  -2  196.98    9.60 
   1  -6   2  590.04   26.50 
   1  -6   2  593.84   26.10 
  -1  -6  -2  568.14   26.20 
  -1  -6  -2  576.34   26.00 
  -1   6  -2  548.55   26.30 
   1   6   2  606.04   27.30 
   1   6   2  629.44   26.60 
   2  -6   2  136.49    7.00 
   2  -6   2  128.79    7.00 
  -2  -6  -2  139.09    7.20 
   2  -6   2  137.49    6.70 
   2  -6   2  132.49    7.30 
  -2  -6  -2  140.39    6.60 
   2   6   2  118.89    7.40 
   2   6   2  135.69    7.80 
  -2   6  -2  133.89    7.10 
  -2   6  -2  138.79    7.30 
   2   6   2  145.29    7.60 
  -3  -6  -2   29.20    2.10 
   3  -6   2   28.30    2.60 
   3  -6   2   26.70    2.40 
   3   6   2   30.20    3.00 
   3   6   2   32.70    2.80 
  -3   6  -2   26.60    2.50 
   3   6   2   30.50    2.80 
   4  -6   2   81.89    5.30 
  -4  -6  -2   84.39    4.70 
   4  -6   2   73.99    4.80 
   4   6   2   81.69    5.20 
   4   6   2   89.39    5.90 
   4   6   2   86.59    5.50 
  -4   6  -2   80.89    5.20 
   5  -6   2  372.96   16.80 
  -5  -6  -2  325.87   16.40 
   5  -6   2  350.06   17.30 
  -5   6  -2  316.97   16.90 
   5   6   2  368.46   17.40 
   5   6   2  369.66   18.00 
  -5   6  -2  357.46   16.90 
   6  -6   2   35.60    3.20 
  -6  -6  -2   30.30    3.10 
   6   6   2   40.30    3.90 
  -6   6  -2   36.20    3.20 
   6   6   2   29.00    3.60 
  -7  -6  -2  175.48    9.80 
   7  -6   2  178.98    9.90 
  -7  -6  -2  185.68   10.80 
   7   6   2  185.68   10.60 
   7   6   2  175.28   10.90 
   8  -6   2   67.69    5.10 
  -8  -6  -2   74.69    6.00 
   8   6   2   68.09    5.60 
   8   6   2   64.59    6.40 
   9  -6   2   59.29    4.50 
  -9  -6  -2   58.99    5.10 
  -9   6  -2   50.29    4.30 
   9   6   2   54.19    5.00 
  10  -6   2    5.20    1.50 
 -10  -6  -2    5.00    1.80 
  10   6   2    3.50    1.70 
 -11  -7   2   16.30    2.70 
  11  -7  -2   13.70    2.20 
  11  -7  -2   16.00    2.00 
 -11   7   2   13.90    2.60 
  11   7  -2   11.00    2.10 
 -10  -7   2   -0.50    1.20 
  10   7  -2    3.90    1.70 
 -10   7   2    0.10    1.90 
  -9  -7   2   20.30    3.00 
   9  -7  -2   23.50    2.80 
  -9  -7   2   18.50    2.40 
  -9   7   2   34.30    5.40 
  -9   7   2   22.60    3.30 
   9   7  -2   21.50    3.10 
  -8  -7   2   28.30    3.20 
  -8  -7   2   28.20    2.60 
  -8  -7   2   22.60    4.80 
  -8   7   2   22.90    3.50 
  -8   7   2   20.30    3.50 
   8   7  -2   22.50    3.30 
  -7  -7   2   16.40    2.50 
  -7  -7   2   15.00    2.30 
  -7  -7   2   14.70    2.10 
  -7  -7   2   14.60    2.40 
   7  -7  -2   13.50    2.20 
  -7   7   2   21.70    2.80 
  -7   7   2   20.20    3.20 
   7   7  -2   19.20    2.70 
   7   7  -2   19.60    3.00 
  -7   7   2   18.00    3.00 
   6  -7  -2  146.69    8.30 
  -6  -7   2  148.49    8.40 
  -6  -7   2  161.28    8.50 
  -6  -7   2  144.69    8.30 
  -6  -7   2  140.89    9.00 
   6   7  -2  145.99    8.50 
   6   7  -2  152.08    9.20 
  -6   7   2  156.58    8.70 
  -6   7   2  162.38    9.10 
  -6   7   2  150.58    9.40 
  -5  -7   2   21.30    2.10 
  -5  -7   2   22.90    2.40 
   5  -7  -2   20.70    2.50 
  -5  -7   2   22.10    2.50 
   5  -7  -2   22.30    2.30 
  -5  -7   2   21.30    2.30 
   5   7  -2   22.50    2.40 
   5   7  -2   21.50    2.90 
  -5   7   2   21.60    3.10 
   4  -7  -2   94.99    5.60 
  -4  -7   2   91.39    5.40 
  -4  -7   2   81.99    5.20 
   4  -7  -2   92.89    5.00 
  -4  -7   2   96.29    5.50 
   4  -7  -2   93.49    6.00 
   4   7  -2   92.19    5.60 
   4   7  -2  101.09    6.20 
  -4   7   2   93.09    6.60 
   3  -7  -2  113.29    5.80 
  -3  -7   2  114.09    6.20 
  -3  -7   2  107.99    6.10 
   3  -7  -2  110.69    6.70 
   3  -7  -2  116.19    6.40 
   3   7  -2  110.09    6.30 
  -3   7   2  113.19    7.40 
   3   7  -2  116.09    6.80 
   2  -7  -2  247.58   11.60 
   2  -7  -2  236.88   12.00 
  -2  -7   2  256.77   11.50 
   2  -7  -2  228.28   11.10 
  -2  -7   2  229.18   11.50 
  -2  -7   2  238.88   13.40 
  -2   7   2  217.48   11.00 
  -2   7   2  242.08   12.90 
   2   7  -2  243.18   12.10 
   1  -7  -2   85.59    5.40 
  -1  -7   2   85.29    4.80 
   1  -7  -2   83.69    4.50 
  -1  -7   2   80.69    4.80 
  -1  -7   2   85.09    5.70 
   1   7  -2   86.29    5.20 
  -1   7   2   86.49    6.00 
  -1   7   2   77.29    4.70 
  -1   7   2   77.99    4.70 
   0  -7  -2  257.97   12.00 
   0  -7   2  288.57   12.60 
   0  -7   2  247.38   13.40 
   0  -7  -2  265.67   12.10 
   0  -7   2  262.27   12.90 
   0  -7  -2  251.67   13.20 
   0  -7   2  265.87   12.50 
   0   7   2  264.47   13.80 
   0   7   2  229.68   12.40 
   0   7  -2  271.67   12.80 
   0   7   2  263.37   12.70 
   1  -7   2  117.59    6.30 
   1  -7   2  112.69    5.90 
  -1  -7  -2  114.99    6.30 
  -1  -7  -2  119.09    5.80 
   1  -7   2  107.69    7.80 
   1   7   2  114.19    6.60 
  -1   7  -2  120.39    6.40 
   1   7   2  114.69    7.30 
   1   7   2  108.09    6.30 
  -1   7  -2  112.19    6.40 
   2  -7   2   40.10    2.80 
  -2  -7  -2   38.50    2.60 
   2  -7   2   47.20    3.50 
  -2  -7  -2   41.90    3.20 
   2  -7   2   43.30    3.10 
   2  -7   2   41.00    3.10 
  -2   7  -2   42.20    3.40 
  -2   7  -2   40.90    3.00 
   2   7   2   41.20    3.80 
   2   7   2   39.90    3.30 
   2   7   2   40.80    3.50 
   3  -7   2  246.08   12.10 
   3  -7   2  241.08   12.50 
   3  -7   2  243.98   12.10 
   3  -7   2  252.17   11.70 
  -3  -7  -2  237.38   11.50 
   3   7   2  241.38   12.40 
   3   7   2  262.87   13.10 
  -3   7  -2  241.18   11.70 
  -3   7  -2  251.37   12.30 
   3   7   2  241.08   12.80 
   4  -7   2   78.59    6.70 
  -4  -7  -2   86.99    4.80 
   4  -7   2   89.49    6.30 
   4  -7   2   85.39    5.30 
   4   7   2   79.89    5.60 
  -4   7  -2   83.99    5.40 
  -4   7  -2   82.59    4.90 
   4   7   2   85.19    6.10 
  -5  -7  -2   12.30    1.80 
   5  -7   2   11.20    2.10 
   5   7   2    9.40    2.20 
   5   7   2   11.00    2.30 
  -5   7  -2    9.30    1.80 
  -6  -7  -2  258.67   13.40 
   6  -7   2  273.07   13.70 
  -6   7  -2  267.57   13.40 
   6   7   2  267.47   16.30 
   6   7   2  278.47   14.40 
  -7  -7  -2  121.39    7.70 
  -7  -7  -2  104.59    6.90 
   7  -7   2  110.79    7.00 
   7   7   2  112.29    7.60 
   7   7   2  101.99    7.80 
  -8  -7  -2   40.00    4.30 
   8  -7   2   37.60    3.70 
   8   7   2   45.10    5.60 
   8   7   2   41.30    4.40 
   9  -7   2    5.10    1.50 
   9  -7   2    5.80    1.80 
  -9  -7  -2    5.60    2.00 
  -9   7  -2    5.00    1.80 
   9   7   2    6.40    2.00 
  10  -7   2   30.20    3.00 
 -10  -7  -2   31.40    3.40 
  10  -7   2   25.70    2.80 
  10  -7   2   29.00    2.70 
 -10   7  -2   31.30    2.90 
  10   7   2   34.70    3.40 
  10  -8  -2   20.60    2.30 
  10  -8  -2   19.00    2.50 
 -10  -8   2   22.00    3.20 
 -10   8   2   21.40    3.00 
  10   8  -2   24.90    3.00 
   9  -8  -2  122.59    7.80 
  -9  -8   2  121.09    7.90 
   9  -8  -2  132.39    7.20 
   9   8  -2  121.29    7.70 
  -9   8   2  126.89    8.30 
  -8  -8   2   16.40    2.90 
  -8  -8   2   22.10    2.40 
   8  -8  -2   21.30    2.90 
  -8  -8   2   22.20    2.90 
   8   8  -2   18.00    3.40 
   8   8  -2   24.80    3.10 
  -8   8   2   30.30    3.60 
   7  -8  -2   66.39    5.00 
  -7  -8   2   67.59    4.30 
  -7  -8   2   66.89    5.00 
  -7  -8   2   61.39    4.80 
  -7   8   2   64.29    5.90 
   7   8  -2   60.49    5.40 
   7   8  -2   57.39    4.80 
  -7   8   2   77.29    5.90 
  -6  -8   2  111.59    6.30 
  -6  -8   2  115.39    6.90 
   6  -8  -2  111.79    6.30 
   6  -8  -2  115.59    7.00 
  -6  -8   2   99.89    6.50 
  -6   8   2  120.99    7.70 
   6   8  -2  113.79    7.00 
  -6   8   2  104.69    7.80 
   6   8  -2  109.69    7.60 
   5  -8  -2  180.38   11.00 
   5  -8  -2  163.78    8.50 
  -5  -8   2  172.18    8.90 
  -5  -8   2  170.98    9.00 
   5   8  -2  170.08    9.90 
  -5   8   2  166.98    9.70 
  -5   8   2  155.58   10.30 
   5   8  -2  162.18    9.20 
   4  -8  -2    7.20    1.20 
  -4  -8   2    5.00    1.30 
   4  -8  -2    6.70    1.70 
   4  -8  -2    6.40    1.50 
  -4  -8   2    8.70    1.50 
   4   8  -2    7.10    1.90 
  -4   8   2    6.70    1.90 
   4   8  -2    6.80    1.50 
   3  -8  -2   48.50    3.60 
  -3  -8   2   46.60    3.40 
   3  -8  -2   44.90    3.80 
   3  -8  -2   43.30    2.90 
  -3  -8   2   42.90    3.30 
  -3   8   2   46.20    4.50 
  -3   8   2   42.90    3.20 
   3   8  -2   45.60    4.00 
   3   8  -2   45.40    3.60 
  -2  -8   2  119.89    8.60 
  -2  -8   2  143.69    7.50 
  -2  -8   2  136.19    7.50 
   2  -8  -2  148.19    7.60 
   2  -8  -2  143.59    7.00 
   2  -8  -2  135.39    8.00 
  -2   8   2  128.89    7.50 
  -2   8   2  129.99    7.20 
   2   8  -2  133.89    7.60 
   2   8  -2  141.59    7.90 
  -2   8   2  132.19    6.90 
   1  -8  -2  326.87   15.40 
  -1  -8   2  305.27   14.90 
   1  -8  -2  326.57   16.00 
  -1  -8   2  327.87   15.30 
   1  -8  -2  314.57   14.80 
  -1  -8   2  346.27   15.30 
  -1   8   2  330.87   17.00 
  -1   8   2  312.67   15.10 
  -1   8   2  294.57   15.20 
   1   8  -2  312.87   15.40 
   1   8  -2  345.37   15.80 
  -1   8   2  304.77   15.20 
   0  -8   2   62.19    4.10 
   0  -8  -2   62.09    4.10 
   0  -8   2   59.89    3.70 
   0  -8   2   64.89    4.00 
   0  -8  -2   62.89    3.60 
   0  -8  -2   57.79    3.50 
   0  -8   2   52.69    4.30 
   0   8   2   53.39    3.80 
   0   8   2   56.19    4.10 
   0   8  -2   58.49    4.10 
   0   8   2   54.19    3.90 
   0   8   2   56.69    5.00 
   0   8  -2   57.69    4.10 
  -1  -8  -2  107.69    5.70 
   1  -8   2  104.69    6.70 
  -1  -8  -2  115.59    6.50 
   1  -8   2  112.69    6.40 
   1  -8   2  111.99    6.00 
  -1   8  -2  110.29    6.40 
  -1   8  -2  112.49    6.30 
   1   8   2  110.69    7.50 
   1   8   2  109.89    6.50 
   1   8   2  106.39    6.60 
  -2  -8  -2    7.90    1.80 
   2  -8   2    9.90    1.40 
   2  -8   2    9.60    1.80 
  -2  -8  -2    8.00    1.20 
   2   8   2    9.00    2.10 
   2   8   2   10.20    2.00 
  -2   8  -2    8.20    1.40 
   2   8   2    6.80    1.80 
  -2   8  -2   10.70    2.00 
  -3  -8  -2  597.74   26.00 
   3  -8   2  624.84   26.80 
   3  -8   2  549.95   27.20 
   3  -8   2  565.54   27.00 
  -3   8  -2  546.55   26.00 
  -3   8  -2  590.54   27.60 
   3   8   2  578.64   27.90 
   3   8   2  604.14   27.70 
   3   8   2  590.64   27.20 
  -4  -8  -2  290.77   13.40 
   4  -8   2  280.57   14.00 
   4  -8   2  278.87   13.90 
   4  -8   2  267.57   13.40 
   4   8   2  269.77   14.90 
  -4   8  -2  276.17   14.00 
   4   8   2  281.27   14.40 
   5  -8   2  395.46   18.20 
   5  -8   2  405.16   18.80 
  -5  -8  -2  386.96   18.20 
   5  -8   2  388.46   18.80 
  -5   8  -2  342.37   19.20 
   5   8   2  388.76   19.90 
  -5   8  -2  388.66   18.60 
   5   8   2  390.36   19.30 
  -6  -8  -2  216.08   12.20 
   6  -8   2  225.38   11.90 
   6  -8   2  230.08   12.00 
   6  -8   2  223.48   11.30 
   6   8   2  218.88   13.10 
   6   8   2  235.98   12.60 
  -6   8  -2  209.28   11.30 
   7  -8   2   31.70    3.00 
   7  -8   2   34.80    3.50 
  -7  -8  -2   29.60    3.80 
   7  -8   2   28.30    3.30 
   7   8   2   39.00    4.80 
   7   8   2   33.10    3.90 
   8  -8   2   40.60    3.90 
   8  -8   2   42.90    3.50 
  -8  -8  -2   41.50    4.30 
   8  -8   2   37.90    3.80 
   8   8   2   40.30    4.50 
   9  -8   2   22.00    3.00 
   9  -8   2   20.70    3.20 
  -9  -8  -2   28.20    3.30 
   9  -8   2   24.50    2.50 
   9   8   2   25.30    3.50 
  -9   8  -2   22.80    2.80 
  10  -9  -2   26.70    2.50 
  10  -9  -2   25.80    2.90 
 -10  -9   2   18.60    2.90 
  10   9  -2   32.30    3.10 
 -10   9   2   26.80    3.20 
  -9  -9   2   62.79    4.90 
   9  -9  -2   66.19    4.40 
   9  -9  -2   65.29    5.10 
  -9   9   2   68.29    5.70 
   9   9  -2   73.69    6.60 
   8  -9  -2   10.50    1.90 
  -8  -9   2    9.90    2.20 
   8  -9  -2   10.50    2.40 
  -8   9   2   10.80    2.50 
   8   9  -2   11.60    2.40 
   7  -9  -2  189.38    9.50 
  -7  -9   2  165.48    9.70 
  -7  -9   2  177.08   10.10 
  -7  -9   2  181.98    9.20 
   7  -9  -2  182.38   10.30 
  -7   9   2  191.88   11.10 
   7   9  -2  180.08   10.30 
   7   9  -2  171.58   10.80 
  -6  -9   2    4.20    1.60 
   6  -9  -2    2.10    1.20 
   6  -9  -2    4.90    1.20 
  -6  -9   2    2.50    1.30 
  -6  -9   2    3.10    1.20 
  -6   9   2    5.40    1.90 
   6   9  -2    3.90    1.80 
   6   9  -2    3.20    1.60 
  -6   9   2    3.30    2.30 
   5  -9  -2   76.49    5.20 
  -5  -9   2   65.69    4.70 
   5  -9  -2   68.99    4.40 
  -5  -9   2   66.09    4.40 
   5   9  -2   66.19    5.50 
  -5   9   2   66.49    6.00 
   5   9  -2   70.79    5.20 
  -5   9   2   60.69    5.30 
  -4  -9   2  213.38   10.80 
   4  -9  -2  198.98   10.30 
  -4  -9   2  211.68   10.60 
   4  -9  -2  212.78   11.20 
   4   9  -2  206.78   11.10 
  -4   9   2  205.08   12.60 
  -4   9   2  196.18   11.40 
   4   9  -2  210.18   11.80 
  -4   9   2  221.08   11.60 
   3  -9  -2  113.99    6.00 
   3  -9  -2  108.69    6.60 
  -3  -9   2  107.69    6.30 
  -3  -9   2   90.49    6.00 
   3   9  -2  104.69    7.00 
  -3   9   2  111.89    8.00 
   3   9  -2  105.89    6.60 
  -3   9   2  118.09    6.90 
  -3   9   2  100.09    6.00 
  -2  -9   2  285.57   13.40 
   2  -9  -2  271.47   12.90 
   2  -9  -2  271.47   13.60 
   2  -9  -2  258.07   14.10 
  -2  -9   2  276.37   13.60 
  -2  -9   2  259.77   13.20 
  -2   9   2  270.57   13.60 
   2   9  -2  276.87   14.00 
  -2   9   2  258.67   13.10 
  -2   9   2  294.67   15.50 
  -2   9   2  245.88   12.70 
   1  -9  -2   36.30    2.70 
   1  -9  -2   32.50    3.20 
   1  -9  -2   35.50    2.80 
   1  -9  -2   38.30    4.20 
  -1  -9   2   33.80    2.80 
  -1  -9   2   38.80    3.30 
  -1  -9   2   36.40    3.10 
  -1   9   2   40.10    3.30 
  -1   9   2   38.90    3.10 
  -1   9   2   40.10    4.40 
   1   9  -2   39.00    3.60 
  -1   9   2   38.10    3.20 
   1   9  -2   35.80    3.40 
   0  -9  -2  142.09    8.10 
   0  -9   2  137.59    8.70 
   0  -9   2  150.28    7.90 
   0  -9   2  149.49    8.10 
   0  -9  -2  140.59    7.40 
   0  -9   2  142.69    7.50 
   0  -9  -2  144.99    7.40 
   0   9   2  135.09    7.90 
   0   9   2  145.99    8.10 
   0   9  -2  125.79    8.30 
   0   9   2  151.58    9.60 
   0   9  -2  136.49   10.20 
   0   9   2  140.99    7.80 
   1  -9   2   35.80    4.60 
  -1  -9  -2   31.40    2.50 
   1  -9   2   30.30    2.90 
   1  -9   2   36.30    3.30 
   1  -9   2   30.20    3.60 
  -1  -9  -2   34.20    3.30 
   1  -9   2   26.90    2.70 
   1   9   2   36.80    4.10 
  -1   9  -2   30.80    4.20 
   1   9   2   34.90    3.40 
  -1   9  -2   31.90    3.00 
   2  -9   2  178.48    8.90 
  -2  -9  -2  178.58    9.60 
   2  -9   2  168.88    9.30 
   2  -9   2  160.78    9.80 
   2   9   2  168.58    9.60 
  -2   9  -2  164.88    8.90 
  -2   9  -2  180.78    9.60 
   2   9   2  174.18    9.90 
   2   9   2  168.88   10.40 
  -3  -9  -2  462.05   20.80 
   3  -9   2  461.65   21.80 
   3  -9   2  457.55   21.00 
   3   9   2  473.95   22.60 
   3   9   2  404.96   22.40 
  -3   9  -2  454.95   21.70 
   3   9   2  468.05   22.00 
   4  -9   2   60.09    4.60 
  -4  -9  -2   62.99    3.90 
   4  -9   2   60.19    4.20 
   4   9   2   48.40    4.70 
   4   9   2   50.29    4.70 
   4   9   2   50.19    4.90 
  -4   9  -2   63.19    4.70 
   5  -9   2  344.67   17.60 
   5  -9   2  354.16   17.50 
   5  -9   2  371.06   17.00 
  -5  -9  -2  354.86   16.90 
  -5   9  -2  322.87   18.20 
   5   9   2  361.86   18.80 
   5   9   2  352.46   18.10 
  -5   9  -2  367.56   17.40 
   6  -9   2   91.49    5.80 
   6  -9   2   99.79    6.60 
   6  -9   2   94.39    6.30 
  -6  -9  -2   90.29    6.40 
   6   9   2   87.29    7.00 
   6   9   2   96.89    6.90 
  -6   9  -2   89.59    5.80 
  -7  -9  -2    9.20    2.00 
   7  -9   2   11.30    2.30 
   7  -9   2   11.40    2.00 
   7  -9   2    6.60    1.80 
   7   9   2    8.50    2.30 
   8  -9   2   75.39    5.00 
   8  -9   2   68.29    5.20 
   8  -9   2   74.09    5.40 
  -8  -9  -2   85.39    7.10 
   8   9   2   71.19    5.80 
  -9  -9  -2   49.80    4.10 
   9  -9   2   45.90    3.50 
   9  -9   2   43.20    3.80 
   9   9   2   52.69    4.40 
  -9   9  -2   49.99    4.00 
   9 -10  -2   14.00    2.00 
  -9 -10   2   13.00    2.30 
   9 -10  -2    7.80    1.90 
  -9  10   2   15.80    2.80 
   9  10  -2   10.70    2.20 
   8 -10  -2   20.50    2.90 
   8 -10  -2   17.00    2.20 
  -8 -10   2   18.70    2.90 
   8  10  -2   21.20    3.20 
  -8  10   2   24.60    3.60 
   7 -10  -2   53.09    4.60 
   7 -10  -2   56.19    3.90 
  -7 -10   2   43.90    4.10 
   7  10  -2   52.79    5.20 
   7  10  -2   55.99    4.80 
  -7  10   2   53.69    5.10 
   6 -10  -2  149.59    8.10 
   6 -10  -2  156.98    9.10 
  -6 -10   2  145.39    8.60 
  -6 -10   2  152.08    8.70 
  -6  10   2  163.58    9.80 
   6  10  -2  141.09    9.50 
   6  10  -2  150.58    9.10 
  -6  10   2  130.99    9.90 
   5 -10  -2   39.50    3.20 
  -5 -10   2   40.50    3.50 
  -5 -10   2   38.40    3.20 
   5 -10  -2   40.60    3.80 
   5  10  -2   39.20    4.40 
  -5  10   2   37.40    4.50 
   5  10  -2   39.90    4.00 
  -5  10   2   41.90    4.40 
  -4 -10   2   60.79    4.60 
  -4 -10   2   61.89    4.40 
   4 -10  -2   61.89    4.20 
   4 -10  -2   62.59    4.90 
   4  10  -2   63.49    5.10 
   4  10  -2   67.99    5.60 
  -4  10   2   62.59    5.20 
  -4  10   2   65.69    6.30 
  -3 -10   2  118.49    7.00 
  -3 -10   2  109.39    6.80 
   3 -10  -2  122.09    6.70 
   3 -10  -2  128.19    7.50 
   3  10  -2  118.59    7.80 
  -3  10   2  115.19    6.70 
  -3  10   2  116.59    8.90 
  -3  10   2  120.59    7.60 
   3  10  -2  121.99    7.50 
   2 -10  -2  138.79    8.00 
   2 -10  -2  129.29    7.10 
  -2 -10   2  118.59    7.40 
  -2 -10   2  134.59    7.50 
   2 -10  -2  140.19    7.30 
   2  10  -2  125.99    7.90 
   2  10  -2  127.59    8.10 
  -2  10   2  129.89    7.80 
  -2  10   2  123.79    7.40 
  -2  10   2  139.69    9.60 
  -1 -10   2   91.79    5.80 
  -1 -10   2   96.99    6.10 
  -1 -10   2   94.09    5.60 
   1 -10  -2   87.29    5.40 
   1 -10  -2   86.69    5.30 
  -1  10   2   95.29    6.40 
  -1  10   2  103.69    7.70 
  -1  10   2   92.99    5.90 
   1  10  -2   85.29    6.10 
   1  10  -2   82.19    6.00 
   0 -10   2    5.90    1.50 
   0 -10   2    4.80    1.30 
   0 -10  -2    6.30    1.30 
   0 -10   2    3.50    1.60 
   0  10   2    7.20    1.80 
   0  10  -2    3.70    1.40 
   0  10  -2    5.10    1.80 
   0  10   2    6.70    1.30 
   0  10   2    3.40    1.80 
   0  10   2    3.10    1.40 
  -1 -10  -2   45.30    4.10 
   1 -10   2   44.20    3.40 
  -1 -10  -2   42.90    3.20 
   1 -10   2   46.30    3.80 
   1  10   2   45.60    4.00 
  -1  10  -2   48.40    3.90 
  -1  10  -2   45.70    4.10 
   1  10   2   44.80    4.10 
   1  10   2   50.99    5.10 
  -2 -10  -2  388.26   19.10 
   2 -10   2  396.06   18.90 
  -2 -10  -2  378.36   17.90 
   2 -10   2  395.46   18.30 
  -2  10  -2  354.06   18.20 
   2  10   2  389.86   20.40 
   2  10   2  385.56   19.50 
  -2  10  -2  392.06   19.00 
   2  10   2  407.56   19.30 
   3 -10   2  548.85   25.70 
   3 -10   2  553.94   26.30 
  -3 -10  -2  606.54   25.50 
   3  10   2  557.64   27.20 
   3  10   2  552.74   26.70 
  -3  10  -2  569.24   26.50 
   3  10   2  530.25   27.50 
  -4 -10  -2  341.27   16.90 
   4 -10   2  379.06   18.00 
   4 -10   2  368.26   17.30 
  -4  10  -2  360.26   17.80 
  -4  10  -2  327.27   19.10 
   4  10   2  358.66   20.20 
   4  10   2  368.56   19.00 
   4  10   2  374.46   18.50 
   5 -10   2   76.59    5.00 
   5 -10   2   79.99    5.60 
  -5 -10  -2   68.49    5.20 
  -5  10  -2   73.19    5.20 
   5  10   2   73.49    6.20 
  -5  10  -2   58.79    6.00 
   5  10   2   73.99    6.00 
  -6 -10  -2   29.80    3.50 
   6 -10   2   33.70    3.80 
   6 -10   2   38.40    3.40 
  -6  10  -2   36.20    3.60 
   6  10   2   35.80    4.10 
   6  10   2   29.50    4.10 
   7 -10   2   14.10    2.30 
   7 -10   2   12.90    2.60 
  -7 -10  -2   17.60    2.80 
   7  10   2   15.40    2.80 
   8 -10   2   72.59    5.50 
  -8 -10  -2   80.49    5.50 
   8 -10   2   82.19    5.10 
   8  10   2   92.49    6.20 
  -8  10  -2   79.59    5.80 
   8 -11  -2    2.20    1.40 
   8 -11  -2    4.80    1.40 
   8  11  -2    2.20    1.70 
  -8  11   2    5.00    2.00 
   7 -11  -2   36.30    3.90 
   7 -11  -2   33.00    3.10 
   7  11  -2   36.00    3.90 
  -7  11   2   32.30    4.20 
   6 -11  -2   77.19    5.90 
  -6 -11   2   75.19    4.80 
   6 -11  -2   85.49    5.30 
  -6 -11   2   77.19    5.40 
   6  11  -2   84.59    6.20 
  -6  11   2   83.69    8.80 
   6  11  -2   71.49    6.30 
  -6  11   2   87.69    6.60 
  -5 -11   2   23.20    2.90 
   5 -11  -2   23.10    3.20 
  -5 -11   2   22.80    2.40 
   5 -11  -2   23.10    2.60 
  -5  11   2   28.70    3.60 
  -5  11   2   20.10    4.10 
   5  11  -2   21.10    3.40 
   5  11  -2   25.10    3.30 
   4 -11  -2    6.30    2.20 
   4 -11  -2   11.00    2.20 
  -4 -11   2    8.90    1.90 
  -4 -11   2   11.10    1.90 
  -4  11   2   13.10    3.20 
   4  11  -2   12.10    2.50 
  -4  11   2    6.30    2.20 
   3 -11  -2  168.78    8.70 
  -3 -11   2  152.78    8.90 
   3 -11  -2  168.88    9.60 
  -3 -11   2  154.38    8.80 
  -3  11   2  165.98   11.30 
  -3  11   2  170.38    9.70 
   3  11  -2  164.38    9.70 
  -3  11   2  159.18    8.80 
   3  11  -2  152.58    9.80 
   2 -11  -2  283.17   13.90 
  -2 -11   2  246.08   15.30 
   2 -11  -2  250.37   12.70 
   2 -11  -2  246.68   12.70 
  -2 -11   2  259.17   13.70 
  -2 -11   2  242.18   13.00 
  -2  11   2  259.27   13.60 
  -2  11   2  254.57   13.10 
  -2  11   2  291.47   17.10 
   2  11  -2  259.67   14.20 
   1 -11  -2  153.68    8.50 
   1 -11  -2  155.78    8.50 
  -1 -11   2  171.68    9.50 
   1 -11  -2  159.18    9.50 
  -1 -11   2  156.28    9.10 
  -1 -11   2  152.68    8.90 
  -1  11   2  154.58    9.10 
  -1  11   2  159.68    9.00 
   1  11  -2  155.48    9.50 
   1  11  -2  161.18    9.60 
  -1  11   2  165.48    9.20 
  -1  11   2  196.58   12.80 
   0 -11   2  290.07   14.50 
   0 -11  -2  288.67   14.60 
   0 -11   2  286.87   13.90 
   0 -11   2  251.07   14.40 
   0 -11  -2  275.97   13.50 
   0  11   2  292.27   16.90 
   0  11  -2  261.77   14.30 
   0  11   2  273.87   14.00 
   0  11  -2  285.57   14.70 
   0  11   2  286.37   14.50 
   0  11   2  281.87   14.50 
  -1 -11  -2  201.78   10.90 
   1 -11   2  199.98   10.00 
  -1 -11  -2  174.68    9.40 
   1 -11   2  174.88   10.80 
   1 -11   2  193.68   10.50 
   1  11   2  170.28   10.50 
   1  11   2  183.68   10.50 
  -1  11  -2  183.48   10.10 
  -1  11  -2  189.38   10.60 
  -2 -11  -2  229.88   11.70 
   2 -11   2  247.98   12.80 
   2 -11   2  245.38   12.20 
   2 -11   2  234.18   12.50 
   2  11   2  250.07   13.10 
  -2  11  -2  241.88   12.90 
   2  11   2  233.88   14.20 
   2  11   2  223.78   13.20 
  -3 -11  -2  112.39    6.40 
   3 -11   2  109.49    6.90 
   3 -11   2  123.99    7.60 
   3  11   2  107.19    8.30 
   3  11   2  113.99    8.00 
  -3  11  -2  134.39    9.00 
   4 -11   2   20.70    3.40 
  -4 -11  -2   22.00    2.80 
   4 -11   2   20.90    2.70 
  -4  11  -2   24.00    3.10 
   4  11   2   17.90    3.40 
   4  11   2   23.20    3.40 
  -4  11  -2   15.50    3.40 
   4  11   2   27.40    5.80 
   5 -11   2    0.00    1.10 
  -5 -11  -2    0.60    1.30 
   5 -11   2    4.70    2.20 
   5  11   2    2.20    2.00 
  -5  11  -2    1.90    1.70 
   5  11   2    1.20    1.70 
   6 -11   2   27.50    2.80 
   6 -11   2   22.60    3.30 
  -6 -11  -2   19.20    2.80 
   6  11   2   20.80    3.50 
   7 -11   2  131.09    7.10 
  -7 -11  -2  106.69    6.90 
   7  11   2  130.39    8.00 
   8 -12  -2   26.40    3.00 
   8 -12  -2   21.50    2.30 
  -8  12   2   28.40    3.50 
   8  12  -2   26.90    3.00 
   7 -12  -2   52.89    3.90 
   7 -12  -2   48.70    4.50 
  -7  12   2   59.79    5.50 
   7  12  -2   60.09    4.80 
   6 -12  -2   51.89    3.90 
   6 -12  -2   52.89    4.80 
  -6  12   2   57.09    5.20 
   6  12  -2   50.79    4.80 
  -5 -12   2   49.20    3.50 
   5 -12  -2   48.90    4.80 
   5 -12  -2   47.10    3.70 
  -5  12   2   56.99    5.10 
   5  12  -2   51.89    4.80 
   4 -12  -2   35.40    4.00 
   4 -12  -2   30.30    4.10 
  -4 -12   2   38.80    3.20 
   4 -12  -2   35.70    3.20 
   4  12  -2   41.40    4.10 
  -4  12   2   35.40    4.00 
  -4  12   2   32.90    8.40 
   4  12  -2   31.60    5.70 
   3 -12  -2   24.00    3.40 
  -3 -12   2   22.20    2.50 
   3 -12  -2   22.30    2.50 
   3 -12  -2   18.90    2.30 
  -3 -12   2   20.50    2.50 
   3  12  -2   23.00    3.50 
  -3  12   2   16.10    3.50 
  -3  12   2   15.40    2.50 
   3  12  -2   19.80    3.50 
  -3  12   2   23.00    3.20 
  -2 -12   2  152.28    8.70 
   2 -12  -2  161.18    9.40 
   2 -12  -2  153.98    8.30 
   2 -12  -2  154.58    8.30 
  -2 -12   2  122.29   10.00 
  -2  12   2  161.28   11.30 
  -2  12   2  140.79   10.50 
   2  12  -2  163.38    9.40 
   2  12  -2  142.49    9.30 
   1 -12  -2  163.38    8.90 
  -1 -12   2  155.58    9.20 
   1 -12  -2  172.68   10.00 
  -1 -12   2  179.08   10.00 
  -1  12   2  177.78   11.80 
  -1  12   2  161.78    9.40 
   1  12  -2  169.98   10.40 
   1  12  -2  152.38    9.70 
   0 -12   2    5.90    1.50 
   0 -12   2    4.90    1.90 
   0 -12  -2    4.30    1.80 
   0 -12  -2    5.70    1.40 
   0  12  -2    7.00    2.30 
   0  12   2    6.90    2.50 
   0  12  -2    4.20    2.00 
   1 -12   2    2.50    1.30 
   1 -12   2    2.20    1.10 
  -1 -12  -2    3.50    1.10 
   1 -12   2    1.00    1.80 
  -1 -12  -2    2.10    1.80 
   1  12   2    2.10    1.60 
  -1  12  -2    2.20    1.80 
   1  12   2    1.70    1.60 
   1  12   2    0.60    1.60 
   2 -12   2   17.10    2.60 
   2 -12   2   14.30    2.50 
   2 -12   2   18.30    3.10 
   2  12   2   19.20    3.50 
  -2  12  -2   14.10    2.60 
   2  12   2   14.40    3.00 
   2  12   2   18.60    3.30 
   3 -12   2   89.69    5.60 
   3 -12   2   85.19    7.50 
   3 -12   2   88.29    6.20 
   3  12   2   78.49    8.20 
  -3  12  -2   93.39    6.30 
  -3  12  -2   67.89    8.50 
   3  12   2   90.39    6.60 
   3  12   2   74.69    8.10 
   4 -12   2    8.60    2.30 
   4 -12   2   10.70    2.00 
   4  12   2    9.70    2.30 
  -4  12  -2   11.50    2.40 
   5 -12   2   15.00    2.20 
   5 -12   2   12.30    2.60 
   5  12   2   13.30    2.80 
   6 -12   2    2.50    1.40 
   6 -12   2    2.90    2.00 
   6  12   2    2.10    1.70 
   7 -12   2    6.00    1.30 
   7 -12   2    4.60    1.60 
   7  12   2    6.50    2.00 
  -7  12  -2    4.00    1.40 
   7 -13  -2   45.20    3.30 
   7 -13  -2   43.00    3.90 
   7  13  -2   50.79    4.10 
  -7  13   2   49.00    4.40 
   6 -13  -2   23.40    3.10 
   6 -13  -2   24.80    2.50 
  -6  13   2   25.60    3.50 
   6  13  -2   26.30    3.60 
   5 -13  -2   19.50    2.30 
   5 -13  -2   18.20    3.10 
  -5  13   2   17.70    3.00 
   5  13  -2   21.80    3.50 
   4 -13  -2   83.89    5.30 
   4 -13  -2   71.59    5.80 
  -4 -13   2   80.29    4.90 
   4  13  -2   86.09    6.40 
  -4  13   2   81.39    6.20 
  -3 -13   2   38.30    3.20 
   3 -13  -2   34.10    3.20 
   3 -13  -2   34.00    3.90 
  -3  13   2   38.40    3.90 
   3  13  -2   35.00    4.00 
  -2 -13   2    0.70    1.20 
  -2 -13   2    0.50    1.10 
   2 -13  -2    1.40    1.70 
   2  13  -2    0.30    1.90 
  -2  13   2    3.00    2.20 
  -2  13   2    0.50    1.30 
   2  13  -2    1.20    1.80 
  -2  13   2   -1.50    1.60 
   1 -13  -2    3.60    1.30 
   1 -13  -2    5.90    3.40 
  -1 -13   2    6.10    1.50 
  -1 -13   2    3.70    1.40 
  -1  13   2    6.40    1.90 
   1  13  -2    6.20    2.30 
   1  13  -2    2.90    2.10 
  -1  13   2    2.00    1.70 
  -1  13   2    5.70    2.20 
   0 -13   2    2.30    1.40 
   0 -13  -2    5.90    3.10 
   0 -13   2    2.40    1.30 
   0  13  -2    3.90    1.90 
   0  13   2    3.90    2.40 
   0  13   2    5.70    2.10 
   1 -13   2   59.49    4.60 
   1 -13   2   71.29    5.40 
  -1  13  -2   70.59    5.60 
  -1  13  -2   54.79    6.20 
   1  13   2   64.49    6.60 
   1  13   2   64.89    8.50 
   1  13   2   74.79    5.50 
   2 -13   2    9.50    2.00 
   2 -13   2   13.10    2.60 
   2  13   2   12.00    2.40 
  -2  13  -2   13.40    2.60 
   3 -13   2    3.70    1.40 
   3 -13   2    2.90    1.90 
   3  13   2    4.70    1.80 
  -3  13  -2    3.20    1.80 
   4 -13   2   35.70    3.30 
   4 -13   2   30.40    3.70 
  -4  13  -2   36.90    4.00 
   4  13   2   40.40    4.20 
   5 -13   2   26.20    2.80 
   5 -13   2   25.30    3.70 
   5  13   2   27.80    3.60 
   6 -13   2   11.80    1.80 
   6 -13   2   12.00    2.20 
  -6  13  -2   12.60    2.30 
   6  13   2   12.00    2.40 
   5 -14  -2   21.20    2.20 
   5 -14  -2   17.90    3.20 
   5  14  -2   19.40    3.00 
  -5  14   2   22.80    3.10 
   4 -14  -2   25.20    2.50 
   4 -14  -2   25.60    3.20 
  -4  14   2   27.30    3.30 
   4  14  -2   30.40    3.90 
   3 -14  -2    0.60    1.70 
  -3 -14   2    0.50    1.20 
  -3  14   2    1.90    1.40 
   3  14  -2    2.70    1.80 
   2 -14  -2   71.99    5.70 
  -2  14   2   74.69    5.70 
   2  14  -2   86.19    6.20 
  -2  14   2   78.59    5.20 
   1 -14  -2    5.00    1.80 
  -1 -14   2    2.60    1.30 
  -1  14   2    0.40    1.80 
   1  14  -2   -0.80    1.40 
   0 -14   2   42.60    3.80 
   0 -14   2   44.40    4.20 
   0 -14  -2   47.00    4.40 
   0  14   2   36.10    4.10 
   0  14  -2   46.80    4.40 
   1 -14   2   54.19    4.30 
   1 -14   2   53.19    4.60 
   1  14   2   55.99    4.80 
  -1  14  -2   54.39    4.40 
  -1  14  -2   53.69    4.80 
   2 -14   2   29.40    3.50 
  -2  14  -2   31.10    5.80 
   2  14   2   27.70    4.50 
  -2  14  -2   30.50    3.20 
   3 -14   2   25.90    2.70 
   3 -14   2   24.40    3.00 
   3  14   2   20.00    3.20 
  -3  14  -2   25.80    3.10 
  -3  14  -2   22.70    2.80 
   4 -14   2   29.30    2.70 
   4 -14   2   24.90    2.90 
   4  14   2   23.90    3.20 
  -4  14  -2   28.20    3.10 
  -4  14  -2   22.30    3.60 
   3 -15  -2   15.90    2.60 
   3  15  -2   15.50    2.60 
  -3  15   2   21.00    3.70 
  -2 -15   2   22.50    3.00 
   2  15  -2   31.70    3.50 
   1 -15  -2   69.59    5.10 
  -1 -15   2   66.79    4.40 
   1  15  -2   73.29    5.50 
  -1  15   2   62.49    4.60 
   0 -15   2   19.20    2.40 
   0  15   2   22.20    2.80 
   0  15  -2   20.60    3.30 
   1 -15   2   36.30    3.20 
   1 -15   2   40.40    3.60 
   1  15   2   33.30    3.40 
  -1  15  -2   39.60    3.80 
   2 -15   2   54.19    4.40 
   2 -15   2   65.09    4.50 
  -2  15  -2   68.79    5.20 
  -2  15  -2   66.49    4.70 
   2  15   2   58.89    4.60 
 -12   0   3   11.90    2.70 
 -11   0   3  202.68   12.20 
 -10   0   3   29.60    4.10 
  -9   0   3   43.00    4.30 
  -9   0   3   40.30    4.50 
  -8   0   3 1012.30   48.10 
  -8   0   3 1069.39   48.80 
  -8   0   3 1096.49   48.50 
  -8   0   3 1102.49   47.80 
  -7   0   3   71.29    5.00 
  -7   0   3   74.29    5.30 
  -7   0   3   60.89    4.70 
   7   0  -3   71.99    4.50 
  -7   0   3   72.79    4.70 
   7   0  -3   63.99    3.70 
  -7   0   3   66.59    4.90 
   6   0  -3    3.30    0.70 
  -6   0   3    5.10    1.50 
  -6   0   3    2.10    1.20 
  -6   0   3    5.00    1.20 
   6   0  -3    3.40    0.90 
  -6   0   3    4.80    1.30 
  -5   0   3   68.59    4.20 
   5   0  -3   68.39    3.90 
  -5   0   3   67.59    4.20 
   5   0  -3   66.49    3.60 
   4   0  -3   13.10    1.20 
  -4   0   3   14.90    1.60 
  -4   0   3   15.90    1.80 
   3   0  -3  697.03   29.40 
  -3   0   3  679.53   30.30 
  -3   0   3  665.43   29.60 
  -2   0   3  830.22   35.60 
  -2   0   3  794.82   36.30 
   2   0  -3  857.51   35.40 
  -1   0   3  129.89    6.70 
  -1   0   3  134.19    5.90 
   0   0   3  566.84   24.00 
   0   0   3  555.74   24.90 
   1   0   3   86.49    3.90 
   1   0   3   81.49    4.50 
   2   0   3 1015.30   43.90 
   2   0   3 1008.20   43.50 
   3   0   3  561.34   25.20 
   3   0   3  555.84   24.50 
   4   0   3 2079.09   84.59 
   4   0   3 2086.89   83.99 
  -4   0  -3 1895.41   84.39 
   4   0   3 1740.73   84.49 
   5   0   3  476.05   21.50 
  -5   0  -3  479.35   21.90 
   5   0   3  462.95   21.90 
   6   0   3   27.20    2.80 
   6   0   3   26.50    2.50 
  -6   0  -3   25.50    2.60 
   7   0   3  922.21   41.30 
  -7   0  -3  868.91   40.70 
  -7   0  -3  946.81   41.60 
   8   0   3   -0.10    2.10 
  -8   0  -3    1.90    1.30 
  -9   0  -3    1.20    1.30 
   9   0   3    3.00    1.60 
  10   0   3   20.00    3.20 
 -10   0  -3   14.00    3.10 
 -12  -1   3   51.69    4.80 
 -12   1   3   49.20    5.00 
 -11  -1   3   15.70    3.30 
 -11   1   3   11.90    3.00 
 -10  -1   3  245.78   13.90 
 -10   1   3  242.38   14.00 
  -9  -1   3  231.58   12.30 
  -9  -1   3  211.98   12.90 
  -9   1   3  247.28   13.40 
  -8  -1   3  478.05   22.70 
  -8  -1   3  478.15   23.40 
  -8  -1   3  476.35   23.20 
  -8  -1   3  492.25   23.80 
  -8   1   3  458.05   22.60 
  -8   1   3  511.35   23.70 
  -8   1   3  481.05   22.90 
  -7  -1   3  298.27   14.90 
  -7  -1   3  286.47   14.00 
  -7  -1   3  292.37   14.50 
  -7  -1   3  279.37   14.60 
   7  -1  -3  297.47   14.00 
  -7   1   3  287.87   14.20 
  -7   1   3  281.17   14.20 
   7   1  -3  287.17   14.00 
  -7   1   3  299.87   14.80 
   7   1  -3  275.37   13.50 
  -7   1   3  291.57   14.90 
  -6  -1   3  409.76   19.10 
   6  -1  -3  372.86   17.70 
   6  -1  -3  439.06   18.80 
  -6  -1   3  403.66   19.30 
  -6  -1   3  385.96   18.70 
  -6  -1   3  404.26   19.30 
  -6   1   3  411.16   18.90 
  -6   1   3  408.36   18.90 
  -6   1   3  400.86   19.40 
   6   1  -3  425.96   18.60 
  -6   1   3  404.56   19.40 
  -6   1   3  418.96   19.30 
   6   1  -3  417.06   18.80 
  -5  -1   3  176.08    8.40 
  -5  -1   3  166.98    9.10 
   5  -1  -3  174.88    8.10 
  -5  -1   3  146.59    8.40 
  -5  -1   3  166.98    8.30 
  -5  -1   3  153.98    8.50 
   5  -1  -3  164.28    7.50 
  -5   1   3  160.68    9.10 
   5   1  -3  166.78    8.00 
  -5   1   3  157.98    8.20 
  -5   1   3  172.18    8.50 
   5   1  -3  160.98    8.50 
  -5   1   3  157.78    8.70 
  -4  -1   3 2201.58   92.09 
  -4  -1   3 2210.08   92.49 
  -4   1   3 2055.39   92.59 
  -4   1   3 2116.39   92.19 
   3  -1  -3 1717.23   70.09 
  -3  -1   3 1665.93   70.19 
  -3  -1   3 1601.64   70.79 
  -3   1   3 1587.54   70.89 
  -3   1   3 1613.44   70.29 
  -2  -1   3 1322.67   55.29 
  -2  -1   3 1367.86   56.19 
  -2   1   3 1237.78   55.29 
  -2   1   3 1242.48   56.19 
   1  -1  -3  501.25   23.50 
   1  -1  -3  573.44   23.70 
  -1  -1   3  545.95   24.60 
  -1  -1   3  569.04   23.80 
  -1   1   3  573.74   23.60 
  -1   1   3  563.14   24.70 
  -1   1   3  531.05   23.60 
   0  -1   3  123.49    5.30 
   0   1   3  129.69    6.40 
   0   1   3  102.79    5.40 
   0   1   3  132.59    6.20 
   1  -1   3   69.69    4.10 
   1  -1   3   79.29    3.50 
   1   1   3   71.59    4.10 
   1   1   3   75.69    4.20 
   1   1   3   70.29    3.30 
   2  -1   3  446.26   18.70 
   2   1   3  411.96   19.10 
   2   1   3  424.96   19.50 
   3  -1   3  112.49    5.20 
   3   1   3  101.79    5.90 
   3   1   3   95.79    5.00 
   4  -1   3  206.78    9.60 
  -4   1  -3  196.88   10.10 
   4   1   3  196.78   10.30 
  -5  -1  -3  170.48    9.00 
   5  -1   3  166.88    9.00 
   5  -1   3  177.98    8.70 
   5   1   3  173.38    9.20 
   5   1   3  172.78    9.40 
   5   1   3  167.88    8.70 
  -5   1  -3  179.58    9.10 
   6  -1   3  287.27   14.50 
   6  -1   3  292.67   14.30 
  -6  -1  -3  273.67   14.10 
   6   1   3  299.87   14.80 
   6   1   3  290.67   15.00 
   6   1   3  305.77   14.80 
  -6   1  -3  293.07   14.40 
  -6   1  -3  306.67   14.80 
  -7  -1  -3  242.18   12.90 
   7  -1   3  248.18   12.60 
  -7  -1  -3  228.48   11.90 
  -7   1  -3  254.87   12.80 
   7   1   3  233.88   12.60 
  -7   1  -3  225.38   12.10 
  -8  -1  -3   85.09    7.00 
  -8   1  -3   85.29    6.00 
  -9  -1  -3   40.40    4.20 
   9  -1   3   37.70    3.80 
  -9   1  -3   36.20    3.80 
   9   1   3   38.60    4.00 
 -10  -1  -3    9.20    2.70 
  10  -1   3   15.00    3.20 
 -10   1  -3   10.30    2.10 
  10   1   3   12.60    2.80 
 -12   2   3   14.20    3.00 
 -11  -2   3    8.60    2.50 
 -11   2   3    8.00    2.30 
 -10  -2   3  209.48   11.80 
 -10  -2   3  224.48   12.90 
 -10   2   3  221.68   13.00 
  -9  -2   3  268.47   14.40 
  -9  -2   3  268.77   13.60 
  -9  -2   3  256.47   14.20 
  -9   2   3  242.38   13.40 
  -9   2   3  270.47   14.70 
  -8  -2   3    5.80    1.90 
  -8  -2   3    9.70    1.80 
  -8  -2   3    7.10    2.20 
  -8  -2   3    5.40    1.80 
  -8   2   3    5.60    2.40 
   8   2  -3    5.30    1.30 
  -8   2   3    9.00    1.90 
  -8   2   3    5.80    1.70 
  -7  -2   3   44.70    3.80 
  -7  -2   3   47.50    4.00 
  -7  -2   3   42.00    3.30 
  -7  -2   3   41.80    3.70 
   7  -2  -3   43.60    3.40 
  -7   2   3   41.30    3.50 
   7   2  -3   38.00    3.20 
  -7   2   3   37.80    4.10 
  -7   2   3   41.60    3.70 
  -7   2   3   42.10    3.10 
  -7   2   3   40.00    3.80 
   7   2  -3   45.40    3.30 
   6  -2  -3   54.29    3.40 
  -6  -2   3   47.30    3.60 
  -6  -2   3   49.40    3.80 
  -6  -2   3   48.00    3.30 
  -6  -2   3   49.99    3.80 
  -6   2   3   43.00    3.60 
   6   2  -3   52.29    3.40 
  -6   2   3   45.00    3.70 
  -6   2   3   49.20    3.60 
  -6   2   3   47.30    3.60 
  -6   2   3   49.30    4.00 
  -5  -2   3   40.30    3.20 
  -5  -2   3   37.70    3.10 
  -5  -2   3   43.20    3.00 
   5  -2  -3   46.20    2.90 
  -5  -2   3   37.80    2.80 
   5   2  -3   41.70    3.00 
  -5   2   3   45.40    3.70 
  -5   2   3   51.49    3.50 
  -5   2   3   48.50    3.50 
  -5   2   3   42.10    3.00 
   4  -2  -3  430.96   18.70 
   4  -2  -3  371.16   18.30 
  -4  -2   3  450.45   18.80 
  -4   2   3  415.06   19.50 
   4   2  -3  424.06   19.00 
  -3  -2   3 1349.56   58.19 
  -3  -2   3 1376.56   57.59 
   3  -2  -3 1356.16   57.89 
  -3   2   3 1270.67   58.39 
   2  -2  -3 4829.82  211.88 
   2  -2  -3 5040.50  212.88 
  -2  -2   3 4748.23  211.48 
   2   2  -3 4879.51  212.08 
   1  -2  -3   73.59    3.50 
  -1  -2   3   72.59    3.50 
  -1  -2   3   75.99    4.20 
   1  -2  -3   67.19    3.20 
  -1   2   3   70.89    3.80 
  -1   2   3   58.69    4.10 
   1   2  -3   66.89    3.30 
  -1   2   3   73.19    3.40 
   0  -2   3 1458.65   63.39 
   0  -2   3 1542.65   64.29 
   0   2   3 1459.15   64.39 
   0   2   3 1465.05   64.09 
   0   2  -3 1492.15   63.29 
   0   2   3 1494.45   63.49 
   1  -2   3  920.61   36.90 
   1   2   3  768.22   37.50 
   1   2   3  886.01   37.70 
   1   2   3  853.91   37.60 
   2  -2   3 1095.39   45.20 
   2   2   3 1014.60   45.60 
   2   2   3 1037.00   46.00 
   3  -2   3 2169.18   89.39 
   3   2   3 1982.10   89.29 
   3   2   3 2104.39   90.19 
   4  -2   3  422.36   20.70 
   4  -2   3  482.35   20.60 
   4   2   3  498.05   21.50 
  -4   2  -3  430.56   23.30 
   4   2   3  443.86   21.00 
   5  -2   3   94.19    5.10 
   5  -2   3   83.79    5.20 
  -5   2  -3   87.19    5.40 
   5   2   3   78.09    5.30 
   5   2   3   86.29    5.70 
   6  -2   3  220.28   12.50 
   6  -2   3  215.68   10.90 
  -6  -2  -3  193.88   10.40 
   6   2   3  198.88   10.60 
  -6   2  -3  212.38   10.90 
   6   2   3  205.18   11.10 
  -6   2  -3  210.98   11.40 
   6   2   3  210.68   11.40 
  -7  -2  -3  352.16   17.50 
   7  -2   3  373.56   18.20 
  -7  -2  -3  384.86   18.90 
  -7   2  -3  373.96   18.30 
   7   2   3  367.06   18.70 
   7   2   3  395.56   18.70 
  -7   2  -3  371.26   18.20 
   8  -2   3   16.50    3.50 
  -8  -2  -3   19.50    3.80 
  -8   2  -3   19.90    2.80 
   8   2   3   20.20    3.40 
   9  -2   3   37.80    3.70 
  -9  -2  -3   31.70    3.80 
  -9   2  -3   34.00    3.40 
   9   2   3   32.30    3.90 
 -10  -2  -3   10.60    3.10 
 -10   2  -3   12.00    2.00 
  10   2   3    8.90    3.20 
 -12  -3   3   34.60    3.90 
 -12   3   3   34.00    3.80 
 -11  -3   3   56.09    5.40 
 -11   3   3   57.09    5.40 
 -10  -3   3   19.60    3.40 
  10  -3  -3   12.80    1.90 
 -10  -3   3   15.40    4.00 
 -10   3   3   12.20    2.60 
   9  -3  -3   11.30    1.70 
  -9  -3   3   18.90    2.80 
  -9  -3   3   12.10    2.60 
  -9  -3   3    8.40    2.20 
  -9   3   3   14.30    2.50 
  -9   3   3   16.10    3.30 
  -8  -3   3    8.60    2.20 
  -8  -3   3   12.10    2.50 
  -8  -3   3    8.20    1.80 
   8  -3  -3   12.60    1.80 
  -8  -3   3   11.00    2.50 
  -8   3   3   16.00    2.90 
  -8   3   3    8.50    1.90 
   8   3  -3    8.80    1.70 
   7  -3  -3   28.20    2.90 
  -7  -3   3   25.80    3.30 
   7  -3  -3   31.70    3.80 
  -7  -3   3   31.20    3.30 
  -7  -3   3   28.40    3.10 
  -7  -3   3   33.70    2.90 
   7   3  -3   28.90    2.90 
  -7   3   3   29.10    3.00 
  -7   3   3   28.50    3.30 
  -7   3   3   29.70    2.70 
  -6  -3   3  194.68    9.90 
  -6  -3   3  189.38    9.60 
   6  -3  -3  180.58    9.40 
  -6  -3   3  184.78    9.30 
  -6  -3   3  190.18    9.80 
   6   3  -3  194.58    9.70 
  -6   3   3  180.98   10.00 
  -6   3   3  189.58    9.80 
  -6   3   3  180.18   10.00 
  -6   3   3  172.28    9.70 
  -6   3   3  182.78    9.90 
  -5  -3   3  129.69    7.30 
   5  -3  -3  141.29    7.10 
  -5  -3   3  150.68    7.20 
  -5  -3   3  125.89    7.20 
  -5  -3   3  133.49    7.00 
  -5   3   3  144.09    7.40 
  -5   3   3  132.69    7.50 
  -5   3   3  128.29    7.30 
  -5   3   3  133.89    7.60 
   5   3  -3  139.59    7.30 
  -5   3   3  141.29    7.80 
  -4  -3   3  175.88    8.90 
   4  -3  -3  176.28    9.00 
   4   3  -3  185.88    9.40 
  -4   3   3  210.68   10.10 
  -3  -3   3 1415.56   58.19 
  -3   3   3 1381.66   59.29 
   3   3  -3 1298.17   58.29 
  -3   3   3 1305.87   58.09 
   2  -3  -3  248.88   11.50 
  -2  -3   3  246.68   11.40 
   2   3  -3  262.37   11.50 
  -2   3   3  254.87   11.40 
  -2   3   3  247.88   13.10 
  -1  -3   3   11.30    1.10 
   1  -3  -3   12.30    1.20 
  -1   3   3   10.90    1.00 
  -1   3   3    9.80    1.60 
   1   3  -3    9.50    0.90 
  -1   3   3   11.90    1.30 
   0  -3   3  693.73   29.60 
   0  -3  -3  650.33   29.10 
   0   3  -3  691.43   29.50 
   0   3   3  717.73   30.20 
   0   3   3  653.13   29.70 
   0   3   3  697.13   30.60 
  -1  -3  -3 2489.25  109.69 
   1   3   3 2544.85  110.99 
  -1   3  -3 2570.24  109.99 
   1   3   3 2718.93  110.89 
   1   3   3 2578.74  110.39 
  -2  -3  -3 2159.88   98.09 
   2  -3   3 2316.47   98.59 
   2   3   3 2349.76   99.09 
   2   3   3 2267.77   98.99 
   2   3   3 2422.66   99.39 
   3  -3   3  335.67   15.70 
   3  -3   3  362.06   15.70 
  -3  -3  -3  343.07   15.30 
   3   3   3  316.37   15.90 
   3   3   3  330.47   15.70 
   3   3   3  334.67   16.20 
   3   3   3  365.26   16.50 
  -3   3  -3  355.26   16.20 
   4  -3   3  697.23   32.40 
   4  -3   3  796.52   32.50 
  -4  -3  -3  699.93   32.10 
   4   3   3  741.03   33.30 
  -4   3  -3  749.33   32.90 
   4   3   3  705.03   32.80 
  -5  -3  -3  293.87   14.90 
   5  -3   3  302.07   14.50 
   5  -3   3  297.87   14.40 
  -5   3  -3  285.07   14.60 
   5   3   3  310.27   15.90 
  -5   3  -3  310.27   14.80 
   5   3   3  304.57   14.90 
   6  -3   3  234.68   11.50 
   6  -3   3  209.98   11.30 
  -6  -3  -3  206.08   10.90 
  -6   3  -3  214.58   11.20 
   6   3   3  229.38   11.90 
  -6   3  -3  234.28   11.70 
   6   3   3  222.18   12.10 
   7  -3   3  276.57   13.80 
   7   3   3  279.77   14.70 
  -7   3  -3  256.67   13.70 
   7   3   3  279.87   14.50 
  -8  -3  -3    9.80    2.30 
   8  -3   3    7.60    1.90 
   8   3   3    8.20    2.10 
   8   3   3   11.20    2.50 
  -9  -3  -3   28.50    3.60 
   9  -3   3   29.40    3.20 
  -9   3  -3   24.00    3.20 
   9   3   3   28.50    3.70 
  10  -3   3    6.30    1.70 
 -10  -3  -3    6.50    1.90 
  10   3   3    6.50    1.90 
 -10   3  -3    6.60    2.00 
 -12  -4   3   26.30    3.40 
 -12   4   3   28.60    3.20 
 -11  -4   3    5.50    2.20 
 -11   4   3    4.60    2.30 
 -10  -4   3    4.80    1.80 
 -10  -4   3    4.50    2.20 
 -10  -4   3    2.70    1.70 
  10  -4  -3    5.00    1.50 
 -10   4   3    3.60    2.00 
 -10   4   3    6.80    2.10 
  -9  -4   3   26.20    4.10 
  -9  -4   3   31.70    3.10 
  -9  -4   3   25.90    3.70 
   9  -4  -3   27.50    2.70 
  -9   4   3   30.30    3.50 
   9   4  -3   26.10    3.50 
   9   4  -3   32.80    3.20 
  -9   4   3   26.70    3.90 
  -8  -4   3  114.99    7.60 
  -8  -4   3  119.59    7.80 
  -8  -4   3  127.19    8.00 
  -8  -4   3  125.39    7.10 
   8  -4  -3  106.69    6.90 
  -8   4   3  132.89    8.30 
  -8   4   3  127.59    7.80 
   8   4  -3  121.39    7.50 
   7  -4  -3  237.48   12.80 
   7  -4  -3  249.68   12.00 
  -7  -4   3  261.17   13.10 
  -7  -4   3  262.07   13.80 
  -7  -4   3  258.07   13.00 
   7   4  -3  259.87   13.00 
  -7   4   3  235.08   12.80 
   7   4  -3  248.38   12.30 
  -6  -4   3   55.29    3.80 
  -6  -4   3   52.89    4.00 
  -6  -4   3   52.09    4.10 
  -6  -4   3   64.29    4.20 
   6  -4  -3   54.79    4.00 
   6   4  -3   54.89    4.10 
  -6   4   3   56.89    4.40 
  -6   4   3   54.09    4.30 
  -6   4   3   54.79    4.10 
   5  -4  -3   28.80    2.40 
  -5  -4   3   27.50    2.40 
  -5  -4   3   29.10    2.60 
  -5  -4   3   30.00    2.50 
  -5   4   3   22.30    2.50 
  -5   4   3   25.00    2.80 
  -5   4   3   25.10    2.60 
   5   4  -3   28.20    2.60 
  -5   4   3   26.80    2.60 
  -4  -4   3  209.78    9.70 
  -4  -4   3  177.18    9.60 
   4  -4  -3  204.58    9.90 
   4   4  -3  196.08   10.10 
   4   4  -3  194.38   10.00 
  -4   4   3  198.78   10.10 
  -4   4   3  218.18   10.90 
   3  -4  -3  551.04   24.60 
  -3  -4   3  540.75   24.30 
   3   4  -3  528.05   24.50 
  -3   4   3  580.94   25.60 
   2  -4  -3  838.32   36.10 
  -2  -4   3  837.62   35.90 
   2  -4  -3  768.32   35.80 
   2   4  -3  824.52   36.00 
  -2   4   3  823.92   35.80 
  -2   4   3  864.01   37.10 
  -2   4   3  812.92   35.80 
   1  -4  -3  596.64   25.90 
   1  -4  -3  533.95   25.50 
  -1  -4   3  576.54   25.60 
  -1   4   3  577.54   25.60 
  -1   4   3  621.94   26.80 
   1   4  -3  583.24   25.50 
  -1   4   3  597.24   25.80 
   0  -4   3  458.05   19.30 
   0  -4  -3  390.16   19.10 
   0  -4  -3  428.76   18.60 
   0   4   3  406.76   19.20 
   0   4  -3  443.16   19.00 
   0   4   3  470.05   20.30 
   0   4   3  425.76   20.10 
  -1  -4  -3  239.48   12.30 
  -1  -4  -3  266.67   11.70 
   1  -4   3  280.57   12.40 
   1   4   3  283.47   13.20 
   1   4   3  292.07   13.00 
  -1   4  -3  269.97   12.10 
   1   4   3  249.58   12.50 
   2  -4   3 1805.92   75.59 
  -2  -4  -3 1697.73   74.99 
   2   4   3 1877.11   76.39 
   2   4   3 1705.13   75.99 
  -2   4  -3 1692.63   75.39 
  -3  -4  -3  869.01   37.60 
   3  -4   3  894.11   38.20 
   3   4   3  919.91   39.00 
   3   4   3  786.82   38.20 
  -4  -4  -3   41.70    2.90 
   4  -4   3   45.80    3.30 
   4  -4   3   38.90    3.00 
   4   4   3   48.50    2.90 
  -4   4  -3   44.10    3.50 
   4   4   3   50.79    4.10 
   4   4   3   50.99    3.70 
  -5  -4  -3  144.29    8.30 
  -5  -4  -3  165.38    8.30 
   5  -4   3  155.88    8.80 
   5  -4   3  159.78    8.70 
   5   4   3  173.78    9.60 
   5   4   3  161.08    9.10 
  -5   4  -3  176.88    9.10 
   6  -4   3   38.90    3.40 
  -6   4  -3   43.10    3.80 
   6   4   3   47.20    4.30 
   6   4   3   43.80    4.00 
   7  -4   3  135.29    7.40 
   7   4   3  130.09    8.00 
  -7   4  -3  120.29    7.10 
  -7   4  -3  111.29    6.90 
   7   4   3  106.29   10.20 
  -8  -4  -3   62.69    5.50 
   8  -4   3   72.29    5.00 
   8   4   3   65.09    5.40 
  -8   4  -3   55.09    4.60 
   8   4   3   60.09    5.30 
  -9  -4  -3   10.10    2.40 
   9  -4   3   10.80    2.10 
   9   4   3    7.80    2.30 
 -10  -4  -3   22.10    3.10 
  10  -4   3   25.70    2.80 
  10   4   3   17.80    3.10 
 -11  -5   3    3.90    2.00 
 -11   5   3    5.30    2.00 
 -11   5   3    9.10    2.30 
 -10  -5   3   41.90    3.60 
  10  -5  -3   33.80    3.20 
 -10  -5   3   36.40    4.20 
 -10   5   3   38.60    4.20 
 -10   5   3   28.60    3.80 
  -9  -5   3  172.48   10.70 
  -9  -5   3  170.68   10.60 
  -9  -5   3  189.38   10.00 
   9   5  -3  181.68   10.60 
  -9   5   3  201.28   11.40 
  -9   5   3  189.68   10.90 
   8  -5  -3   87.59    5.30 
  -8  -5   3   86.99    6.30 
  -8  -5   3   85.49    5.60 
  -8  -5   3   98.29    6.60 
   8   5  -3   82.89    5.50 
  -8   5   3   94.99    6.70 
   8   5  -3   77.19    5.90 
  -8   5   3   91.99    6.40 
  -7  -5   3   89.89    6.00 
  -7  -5   3   87.69    6.10 
  -7  -5   3  100.19    6.30 
   7  -5  -3   90.69    5.30 
  -7  -5   3   94.29    5.60 
   7   5  -3   88.39    5.50 
  -7   5   3   93.89    6.20 
   7   5  -3   91.59    6.10 
  -7   5   3   94.19    6.40 
  -7   5   3   87.59    6.20 
  -6  -5   3   17.00    2.00 
  -6  -5   3   12.30    2.10 
  -6  -5   3   13.50    2.10 
   6  -5  -3   15.90    1.80 
   6  -5  -3   15.60    2.10 
  -6  -5   3   14.90    2.10 
  -6   5   3   16.20    2.30 
   6   5  -3   15.40    2.30 
   6   5  -3   18.80    2.50 
  -6   5   3   16.60    2.40 
  -6   5   3   17.20    2.50 
  -5  -5   3   62.49    4.10 
  -5  -5   3   69.09    4.30 
  -5  -5   3   62.79    4.30 
   5  -5  -3   67.89    4.10 
   5  -5  -3   62.19    4.30 
   5   5  -3   71.19    4.70 
  -5   5   3   64.39    4.60 
  -5   5   3   63.89    4.80 
  -5   5   3   63.89    5.10 
   4  -5  -3 1270.27   55.79 
  -4  -5   3 1317.77   55.39 
  -4  -5   3 1199.28   55.49 
  -4  -5   3 1225.58   55.49 
  -4   5   3 1354.56   56.89 
  -4   5   3 1247.68   55.89 
   4   5  -3 1296.27   56.09 
  -3  -5   3  415.76   21.00 
   3  -5  -3  476.05   21.30 
  -3  -5   3  499.25   21.00 
   3  -5  -3  449.76   20.90 
   3   5  -3  497.85   21.70 
  -3   5   3  431.66   21.20 
  -3   5   3  486.35   22.30 
   3   5  -3  460.85   21.20 
   2  -5  -3 1080.89   47.20 
   2  -5  -3 1041.00   46.80 
  -2  -5   3 1022.60   46.80 
  -2  -5   3 1110.99   46.80 
   2   5  -3 1068.39   46.90 
  -2   5   3 1066.39   46.70 
  -2   5   3 1133.29   48.20 
  -2   5   3 1098.89   46.80 
  -1  -5   3  325.57   14.00 
  -1  -5   3  283.17   13.80 
   1  -5  -3  325.17   14.40 
   1  -5  -3  297.37   14.00 
  -1   5   3  295.97   14.10 
  -1   5   3  311.77   15.20 
   1   5  -3  298.57   14.00 
   0  -5   3 1857.01   80.19 
   0  -5  -3 1871.71   79.79 
   0  -5  -3 1840.42   80.29 
   0  -5   3 1912.61   80.49 
   0   5   3 1954.20   80.79 
   0   5   3 2015.40   81.59 
   0   5   3 1622.64   81.09 
   0   5  -3 1875.61   80.19 
   1  -5   3  562.54   24.60 
  -1  -5  -3  536.75   24.40 
   1  -5   3  533.75   24.20 
  -1  -5  -3  547.95   23.80 
   1   5   3  534.75   24.70 
   1   5   3  569.54   25.00 
   1   5   3  547.55   25.40 
  -1   5  -3  557.44   24.20 
   2  -5   3  530.95   24.50 
   2  -5   3  575.94   24.90 
   2  -5   3  524.95   24.60 
  -2  -5  -3  564.14   24.00 
   2   5   3  547.55   25.00 
  -2   5  -3  557.94   25.00 
   2   5   3  589.34   25.50 
  -2   5  -3  510.45   24.40 
   2   5   3  566.44   25.50 
  -3  -5  -3  227.68   10.90 
   3  -5   3  235.28   11.40 
   3  -5   3  241.18   11.60 
   3   5   3  242.08   11.90 
   3   5   3  224.28   11.70 
  -3   5  -3  232.88   11.80 
   3   5   3  250.07   12.30 
  -4  -5  -3    2.10    0.70 
   4  -5   3    3.60    1.10 
   4  -5   3    4.60    1.00 
   4   5   3    2.40    1.30 
   4   5   3    2.00    1.10 
  -4   5  -3    2.30    0.90 
   4   5   3    1.40    1.10 
   5  -5   3  162.18    9.70 
   5  -5   3  142.29    8.10 
  -5  -5  -3  139.39    7.80 
  -5   5  -3  153.48    8.70 
   5   5   3  157.28    8.80 
   5   5   3  156.78    9.30 
   6  -5   3   75.69    5.10 
  -6   5  -3   75.79    5.20 
   6   5   3   67.69    5.50 
   6   5   3   74.19    5.90 
   7  -5   3    4.20    1.40 
   7   5   3    5.80    2.10 
  -7   5  -3    5.30    1.80 
   7   5   3    1.80    1.50 
  -8  -5  -3    6.50    2.00 
   8  -5   3    9.50    2.10 
   8   5   3   10.30    2.50 
   8   5   3    9.70    2.70 
   9  -5   3   91.49    6.00 
  -9  -5  -3   89.89    6.70 
   9   5   3   83.99    6.40 
 -10  -5  -3   13.40    2.60 
  10  -5   3    9.10    1.90 
 -11  -6   3  184.48   10.30 
 -11   6   3  169.48    9.50 
 -11   6   3  166.48    9.70 
 -10  -6   3   88.49    5.30 
 -10  -6   3   81.59    6.30 
 -10   6   3   70.19    5.80 
 -10   6   3   78.39    6.10 
  -9  -6   3  238.98   13.10 
   9  -6  -3  245.28   12.10 
  -9  -6   3  251.47   12.20 
  -9  -6   3  219.98   13.20 
  -9   6   3  239.38   13.30 
   9   6  -3  219.68   13.10 
  -9   6   3  237.68   13.20 
   9   6  -3  231.28   12.20 
  -8  -6   3  113.09    6.70 
  -8  -6   3  109.89    7.30 
  -8  -6   3  104.69    7.20 
  -8  -6   3  117.29    7.50 
   8  -6  -3  118.99    6.60 
  -8   6   3  117.09    7.90 
   8   6  -3   94.69    6.60 
   8   6  -3  105.79    7.40 
  -8   6   3  121.79    7.80 
  -7  -6   3  175.38   10.20 
  -7  -6   3  184.18   10.40 
  -7  -6   3  187.18    9.80 
   7  -6  -3  188.28    9.80 
  -7  -6   3  188.18   10.50 
  -7   6   3  209.38   11.00 
   7   6  -3  181.58   10.00 
  -7   6   3  199.78   11.00 
  -7   6   3  193.68   11.00 
   7   6  -3  186.78   10.70 
   6  -6  -3  113.69    7.30 
  -6  -6   3  118.79    7.10 
  -6  -6   3  116.29    8.10 
  -6  -6   3  129.89    7.30 
  -6  -6   3  127.49    7.20 
   6  -6  -3  116.79    6.80 
   6   6  -3  112.69    6.80 
  -6   6   3  128.99    7.80 
  -6   6   3  133.09    7.70 
  -6   6   3  124.09    8.00 
   6   6  -3  129.29    7.80 
   5  -6  -3   22.60    2.50 
  -5  -6   3   27.30    2.50 
  -5  -6   3   26.90    2.50 
  -5  -6   3   19.50    2.30 
  -5  -6   3   23.80    2.30 
   5   6  -3   26.20    2.90 
  -5   6   3   20.30    3.00 
  -5   6   3   21.50    2.60 
   5   6  -3   23.10    2.40 
  -5   6   3   22.40    3.00 
   4  -6  -3  205.18   10.20 
  -4  -6   3  201.48   10.20 
  -4  -6   3  209.08   10.10 
  -4  -6   3  206.38   10.10 
   4  -6  -3  202.38   10.50 
   4   6  -3  223.08   11.00 
  -4   6   3  196.68   10.80 
  -4   6   3  196.88   10.60 
  -4   6   3  209.58   11.50 
   4   6  -3  187.98   10.00 
   3  -6  -3  434.36   23.70 
  -3  -6   3  497.05   21.60 
  -3  -6   3  475.55   22.10 
   3  -6  -3  506.55   22.20 
   3   6  -3  505.05   22.40 
  -3   6   3  431.36   21.90 
  -3   6   3  489.65   23.20 
   2  -6  -3   24.00    2.30 
   2  -6  -3   23.30    2.00 
  -2  -6   3   24.10    2.10 
  -2  -6   3   25.80    2.20 
  -2  -6   3   22.00    1.90 
   2   6  -3   20.40    2.30 
  -2   6   3   17.70    2.60 
  -2   6   3   20.70    2.10 
  -1  -6   3  356.66   16.60 
   1  -6  -3  360.96   17.10 
   1  -6  -3  359.46   16.70 
  -1  -6   3  375.96   16.70 
  -1   6   3  369.26   16.90 
   1   6  -3  342.57   16.70 
  -1   6   3  388.46   18.20 
   0  -6   3  118.29    6.30 
   0  -6   3  112.39    5.90 
   0  -6  -3  113.19    6.00 
   0  -6   3  110.79    5.90 
   0  -6  -3  116.09    5.40 
   0   6   3  117.29    7.10 
   0   6  -3  106.59    5.80 
   0   6   3  117.29    6.40 
   0   6  -3  103.89    6.10 
   1  -6   3  650.53   29.20 
   1  -6   3  641.94   29.60 
  -1  -6  -3  704.13   29.80 
   1  -6   3  657.93   29.50 
  -1  -6  -3  679.43   28.90 
   1  -6   3  647.34   29.80 
   1   6   3  682.53   30.80 
  -1   6  -3  662.43   29.90 
   1   6   3  631.14   29.70 
   1   6   3  706.03   30.30 
   2  -6   3   79.09    4.50 
  -2  -6  -3   78.29    4.00 
   2  -6   3   79.89    4.90 
   2  -6   3   77.99    4.60 
   2  -6   3   78.09    4.30 
   2   6   3   76.29    5.20 
  -2   6  -3   78.79    4.80 
   2   6   3   72.99    4.90 
   2   6   3   75.89    5.30 
   3  -6   3   50.99    3.80 
  -3  -6  -3   54.69    3.10 
   3  -6   3   52.69    3.50 
   3  -6   3   50.89    3.50 
   3   6   3   49.70    3.80 
  -3   6  -3   57.69    3.90 
   3   6   3   45.70    3.90 
   4  -6   3   90.59    5.80 
  -4  -6  -3   95.59    5.10 
   4   6   3   87.99    6.30 
   4   6   3   85.89    5.60 
  -4   6  -3   97.09    5.90 
   5  -6   3   23.70    2.70 
   5  -6   3   31.40    4.50 
  -5  -6  -3   23.30    2.50 
  -5   6  -3   23.50    2.90 
   5   6   3   29.50    3.30 
   5   6   3   29.30    3.50 
  -6  -6  -3   51.69    5.60 
   6  -6   3   50.79    4.00 
   6   6   3   48.20    4.40 
   6   6   3   45.00    5.00 
  -6   6  -3   44.80    3.90 
  -7  -6  -3   24.50    3.50 
   7  -6   3   30.80    3.20 
   7   6   3   25.40    3.30 
  -7   6  -3   20.80    3.60 
   7   6   3   24.00    3.50 
   8  -6   3   57.79    4.60 
  -8  -6  -3   58.29    5.20 
   8   6   3   59.29    5.20 
   9  -6   3   22.50    2.90 
  -9  -6  -3   23.30    3.60 
   9   6   3   22.70    3.50 
  10  -6   3    4.30    1.30 
  10  -6   3    5.20    1.50 
  10  -6   3    6.50    1.60 
 -10  -6  -3    8.00    2.20 
  10   6   3    5.40    1.80 
  11  -7  -3   18.20    2.50 
 -11  -7   3   23.70    3.00 
 -11   7   3   21.00    3.20 
  10  -7  -3   20.00    2.80 
 -10  -7   3   21.60    3.50 
 -10  -7   3   17.80    2.60 
 -10   7   3   16.00    3.50 
 -10   7   3   10.80    3.70 
  10   7  -3   17.50    2.40 
  -9  -7   3   38.90    3.90 
  -9  -7   3   31.40    3.90 
  -9  -7   3   34.00    3.20 
  -9   7   3   27.80    4.40 
  -9   7   3   34.00    4.10 
   9   7  -3   39.00    3.70 
  -8  -7   3  130.79    8.40 
   8   7  -3  123.49    8.50 
   8   7  -3  134.19   10.30 
  -8   7   3  146.19    9.20 
  -8   7   3  144.19    9.00 
  -7  -7   3  104.49    6.70 
  -7  -7   3  105.09    6.20 
  -7  -7   3  100.89    6.60 
  -7   7   3   97.99    7.10 
   7   7  -3   90.59    7.60 
  -7   7   3   96.49    7.20 
  -7   7   3  117.69    7.50 
   7   7  -3  102.49    6.50 
  -6  -7   3    4.50    2.00 
  -6  -7   3    2.30    1.20 
  -6  -7   3    2.40    1.00 
  -6  -7   3    0.60    1.10 
  -6   7   3    0.50    1.50 
  -6   7   3    1.50    1.60 
  -6   7   3    1.10    1.10 
   6   7  -3    0.70    1.30 
   6   7  -3    3.20    1.60 
  -5  -7   3   65.59    4.40 
   5  -7  -3   61.69    4.40 
  -5  -7   3   64.09    4.30 
   5  -7  -3   57.09    4.70 
  -5  -7   3   61.69    4.30 
  -5  -7   3   69.59    4.50 
   5   7  -3   65.39    5.00 
  -5   7   3   70.49    5.60 
  -5   7   3   63.29    4.90 
  -5   7   3   65.49    5.50 
   5   7  -3   55.09    4.20 
  -4  -7   3   80.69    4.90 
   4  -7  -3   78.39    5.40 
   4  -7  -3   73.59    4.40 
  -4  -7   3   80.99    4.90 
  -4  -7   3   81.09    4.90 
   4  -7  -3   86.19    5.10 
  -4   7   3   83.79    6.80 
   4   7  -3   87.19    5.70 
   4   7  -3   75.29    4.90 
  -4   7   3   75.09    6.20 
  -4   7   3   75.19    5.30 
   3  -7  -3  161.38    8.10 
  -3  -7   3  165.08    8.70 
   3  -7  -3  172.88    8.80 
  -3  -7   3  190.68    8.80 
   3  -7  -3  176.08    9.30 
  -3  -7   3  173.98    8.80 
  -3   7   3  153.88   10.00 
   3   7  -3  166.58    8.80 
  -3   7   3  150.28    8.90 
   3   7  -3  173.18    9.40 
   2  -7  -3  313.57   14.80 
  -2  -7   3  361.76   15.40 
  -2  -7   3  283.57   16.10 
  -2  -7   3  345.87   15.50 
  -2  -7   3  337.27   15.40 
   2  -7  -3  339.37   16.00 
   2  -7  -3  354.26   15.50 
  -2   7   3  288.67   14.90 
  -2   7   3  322.47   16.80 
  -2   7   3  288.57   15.50 
   2   7  -3  346.17   16.10 
   2   7  -3  325.97   15.50 
   1  -7  -3   12.20    2.00 
  -1  -7   3   11.60    1.70 
  -1  -7   3   14.00    1.90 
  -1  -7   3   14.20    1.60 
   1  -7  -3   13.30    1.50 
  -1  -7   3   14.00    1.70 
   1  -7  -3   11.80    1.60 
  -1   7   3   11.90    1.80 
   1   7  -3   13.70    2.10 
  -1   7   3   15.20    2.00 
   1   7  -3   13.30    1.90 
  -1   7   3   17.80    2.70 
  -1   7   3   15.60    1.80 
   0  -7   3   33.90    2.50 
   0  -7  -3   32.60    2.20 
   0  -7   3   32.70    2.60 
   0  -7   3   39.30    2.80 
   0  -7  -3   34.30    2.80 
   0  -7   3   33.30    2.90 
   0   7   3   31.20    2.70 
   0   7  -3   34.70    2.90 
   0   7   3   35.40    3.70 
   0   7   3   37.50    3.00 
  -1  -7  -3  169.78    8.00 
   1  -7   3  162.48    9.20 
   1  -7   3  166.48    8.40 
  -1  -7  -3  176.68    8.90 
   1   7   3  186.48   10.10 
  -1   7  -3  167.98    9.00 
   1   7   3  165.08    8.90 
   1   7   3  176.18    9.30 
   2  -7   3   12.80    1.70 
  -2  -7  -3   10.40    1.10 
   2  -7   3   10.80    1.70 
   2  -7   3    9.20    1.80 
   2  -7   3   10.10    1.40 
   2   7   3   12.90    3.30 
   2   7   3   14.60    2.30 
   2   7   3   13.70    2.00 
  -2   7  -3    9.60    2.10 
   3  -7   3   13.30    1.60 
   3  -7   3   14.10    2.00 
   3  -7   3   15.60    2.20 
   3  -7   3   16.00    1.90 
  -3  -7  -3   13.80    1.40 
   3   7   3   13.60    2.30 
   3   7   3   10.50    2.10 
  -3   7  -3   13.90    2.50 
   3   7   3   16.60    2.50 
   4  -7   3   84.89    4.90 
   4  -7   3   77.39    5.10 
  -4  -7  -3   81.19    4.60 
   4  -7   3   71.89    5.50 
   4  -7   3   83.29    5.20 
  -4   7  -3   85.29    5.60 
   4   7   3   73.69    5.40 
   4   7   3   83.89    6.20 
   4   7   3   81.89    5.70 
  -5  -7  -3  245.08   12.40 
   5  -7   3  252.27   12.90 
   5  -7   3  260.27   13.10 
  -5   7  -3  268.17   13.30 
   5   7   3  255.67   13.70 
   5   7   3  258.57   14.30 
   6  -7   3   16.80    2.60 
   6   7   3   16.70    2.90 
   6   7   3   14.70    2.80 
  -6   7  -3   14.90    2.40 
   7  -7   3  479.25   22.90 
   7  -7   3  484.35   22.80 
  -7   7  -3  457.65   22.20 
   7   7   3  462.95   24.30 
   7   7   3  518.75   24.00 
   8  -7   3   13.60    2.40 
   8  -7   3    9.70    1.90 
  -8  -7  -3   18.50    3.10 
   8  -7   3   17.20    2.20 
   8   7   3   11.00    2.50 
   9  -7   3    6.20    1.70 
   9  -7   3   13.00    2.00 
   9  -7   3   11.10    2.00 
  -9  -7  -3    7.60    2.00 
   9   7   3    7.50    2.20 
  -9   7  -3   11.20    2.00 
  10  -8  -3    3.00    1.10 
  10  -8  -3    1.90    1.40 
 -10  -8   3    2.20    1.40 
 -10   8   3    1.00    1.40 
  10   8  -3    4.20    1.50 
  -9  -8   3   11.30    2.40 
   9  -8  -3    8.10    1.80 
   9  -8  -3    7.00    1.50 
  -9  -8   3    8.80    1.80 
  -9   8   3    9.80    2.30 
   9   8  -3   10.20    2.20 
  -8  -8   3   45.20    4.80 
  -8  -8   3   41.90    4.10 
   8  -8  -3   40.40    3.30 
   8  -8  -3   40.60    4.00 
  -8  -8   3   44.20    3.60 
  -8   8   3   34.70    8.10 
   8   8  -3   47.40    5.30 
   8   8  -3   49.60    4.20 
  -8   8   3   52.19    4.90 
  -7  -8   3  213.58   11.90 
  -7  -8   3  202.98   11.70 
   7  -8  -3  231.68   11.20 
   7  -8  -3  232.98   12.10 
  -7  -8   3  224.98   11.90 
  -7  -8   3  220.48   11.30 
  -7   8   3  240.28   13.00 
   7   8  -3  218.08   11.80 
   7   8  -3  222.28   12.70 
  -7   8   3  211.48   12.90 
  -7   8   3  224.38   13.20 
   6  -8  -3  109.49    6.70 
  -6  -8   3  103.59    6.20 
  -6  -8   3  100.59    6.20 
  -6  -8   3  104.19    6.50 
  -6  -8   3  101.29    6.00 
   6  -8  -3  104.49    5.80 
  -6   8   3   87.39    7.40 
   6   8  -3   95.89    7.20 
  -6   8   3   89.19    7.40 
   6   8  -3  112.59    6.60 
  -6   8   3  103.89    7.20 
  -5  -8   3   42.90    4.00 
  -5  -8   3   45.20    3.70 
   5  -8  -3   43.60    3.10 
   5  -8  -3   49.60    5.00 
  -5  -8   3   34.30    3.40 
  -5  -8   3   44.30    3.50 
  -5   8   3   37.30    4.50 
   5   8  -3   45.40    3.70 
   5   8  -3   43.10    4.20 
  -5   8   3   45.10    4.10 
   4  -8  -3    6.50    1.20 
  -4  -8   3    4.40    2.10 
   4  -8  -3    4.90    1.50 
  -4  -8   3    3.30    1.20 
   4  -8  -3    2.90    1.20 
  -4  -8   3    5.30    1.40 
   4   8  -3    6.10    1.40 
  -4   8   3    6.90    1.70 
   4   8  -3    2.90    1.50 
  -4   8   3    8.00    2.30 
  -3  -8   3  177.78    9.50 
   3  -8  -3  178.68    8.90 
   3  -8  -3  185.08    9.60 
  -3  -8   3  189.38    9.50 
  -3  -8   3  183.48    9.40 
   3  -8  -3  164.18   10.00 
  -3   8   3  170.68    9.10 
   3   8  -3  182.38    9.70 
  -3   8   3  191.78   11.30 
   3   8  -3  194.38   10.40 
  -3   8   3  195.18   10.10 
   2  -8  -3   41.70    3.20 
   2  -8  -3   39.70    3.60 
  -2  -8   3   38.00    3.20 
  -2  -8   3   36.80    3.00 
  -2  -8   3   32.10    2.90 
   2  -8  -3   38.90    2.60 
  -2   8   3   32.60    4.00 
  -2   8   3   29.70    3.00 
   2   8  -3   41.30    3.60 
  -2   8   3   35.80    3.10 
   2   8  -3   34.80    3.30 
  -2   8   3   31.70    2.50 
  -1  -8   3   94.29    5.30 
  -1  -8   3  101.59    5.70 
   1  -8  -3   94.89    5.00 
   1  -8  -3   85.79    6.00 
   1  -8  -3   91.29    5.60 
  -1  -8   3   92.09    5.50 
   1  -8  -3   96.49    5.10 
  -1   8   3  102.29    7.10 
   1   8  -3   90.79    5.80 
   1   8  -3   94.79    6.10 
  -1   8   3   96.59    5.70 
  -1   8   3   90.29    5.50 
  -1   8   3   91.79    5.80 
   0  -8  -3   33.30    2.90 
   0  -8   3   32.30    3.00 
   0  -8   3   30.40    2.70 
   0  -8   3   33.30    3.20 
   0  -8   3   26.90    2.40 
   0  -8  -3   28.30    2.10 
   0  -8   3   32.00    2.80 
   0   8   3   33.80    3.00 
   0   8  -3   30.70    3.00 
   0   8   3   33.60    3.90 
   0   8   3   28.60    3.00 
   0   8   3   28.00    2.80 
   0   8  -3   35.50    3.00 
  -1  -8  -3   39.70    3.40 
   1  -8   3   46.20    3.40 
   1  -8   3   39.90    3.60 
  -1  -8  -3   44.20    3.00 
   1  -8   3   41.70    3.10 
   1   8   3   49.80    4.50 
   1   8   3   49.80    3.80 
  -1   8  -3   46.40    3.60 
   1   8   3   43.10    4.90 
  -1   8  -3   39.40    3.50 
  -2  -8  -3  217.18   10.50 
   2  -8   3  213.48   11.80 
   2  -8   3  219.58   11.20 
   2  -8   3  233.68   11.00 
   2   8   3  220.98   12.50 
  -2   8  -3  226.68   11.40 
   2   8   3  227.28   12.10 
  -2   8  -3  235.58   14.30 
   3  -8   3  174.18   11.10 
  -3  -8  -3  210.78   10.10 
   3  -8   3  216.08   11.10 
   3  -8   3  214.88   10.50 
   3  -8   3  213.18   10.80 
   3   8   3  214.58   11.90 
   3   8   3  230.18   11.50 
  -3   8  -3  197.38   10.50 
   3   8   3  223.28   12.00 
  -3   8  -3  209.68   11.20 
   4  -8   3   31.00    2.70 
   4  -8   3   29.60    3.00 
   4  -8   3   27.70    2.90 
   4   8   3   24.70    3.40 
   4   8   3   21.00    3.20 
  -4   8  -3   31.50    3.40 
   4   8   3   23.70    3.30 
   5  -8   3    4.20    1.70 
   5  -8   3    5.90    1.70 
   5  -8   3    3.40    1.20 
   5   8   3    4.40    2.00 
   5   8   3    5.60    2.00 
  -5   8  -3    5.20    1.80 
  -5   8  -3    4.60    1.70 
   6  -8   3  137.89    8.40 
   6  -8   3  141.79    8.30 
   6  -8   3  148.29    7.90 
   6   8   3  156.78    9.30 
   6   8   3  133.09    9.40 
  -6   8  -3  130.89    8.10 
   7  -8   3   59.69    4.40 
   7  -8   3   63.39    5.00 
   7  -8   3   61.69    4.70 
  -7  -8  -3   58.79    5.20 
   7   8   3   66.49    5.60 
   8  -8   3    0.80    1.00 
   8  -8   3    0.30    1.10 
  -8  -8  -3    1.90    1.50 
   8  -8   3   -0.50    1.20 
   8   8   3    2.90    1.70 
  -9  -8  -3   39.00    3.90 
   9  -8   3   34.20    3.20 
   9  -8   3   38.60    3.50 
   9  -8   3   40.00    3.00 
   9   8   3   40.30    3.90 
  -9   8  -3   31.40    3.10 
  10  -9  -3   41.30    3.80 
 -10  -9   3   37.30    4.40 
  10  -9  -3   44.30    3.20 
 -10   9   3   49.00    4.30 
   9  -9  -3   25.30    3.10 
   9  -9  -3   25.90    3.00 
  -9  -9   3   25.80    3.20 
   9   9  -3   33.00    3.30 
  -9   9   3   22.50    3.50 
   8  -9  -3  101.59    6.80 
  -8  -9   3   97.79    6.00 
   8  -9  -3   97.39    6.10 
  -8  -9   3  109.19    6.80 
  -8   9   3  111.99    7.80 
   8   9  -3  114.09    6.90 
  -7  -9   3  203.78   10.90 
  -7  -9   3  186.78   11.20 
   7  -9  -3  216.28   10.50 
  -7  -9   3  208.28   10.60 
   7  -9  -3  215.38   11.40 
  -7   9   3  184.98   12.20 
   7   9  -3  213.58   11.40 
  -7   9   3  219.88   12.40 
   7   9  -3  200.48   12.10 
   6  -9  -3  181.98    9.20 
  -6  -9   3  174.38    9.30 
   6  -9  -3  179.68    9.90 
  -6  -9   3  175.68    9.80 
   6   9  -3  166.68   10.60 
  -6   9   3  156.58   11.00 
   6   9  -3  179.08    9.90 
  -6   9   3  184.38   10.80 
  -5  -9   3   58.09    4.30 
   5  -9  -3   59.29    4.60 
  -5  -9   3   59.09    4.40 
   5  -9  -3   59.99    3.90 
  -5  -9   3   56.99    4.10 
   5   9  -3   60.29    5.30 
  -5   9   3   64.69    5.20 
   5   9  -3   58.09    4.70 
  -5   9   3   54.99    5.70 
  -4  -9   3   52.49    4.10 
  -4  -9   3   49.30    3.70 
  -4  -9   3   52.99    4.00 
   4  -9  -3   53.19    3.60 
   4  -9  -3   54.09    4.20 
   4   9  -3   53.69    4.70 
  -4   9   3   54.39    4.70 
   4   9  -3   53.49    4.30 
  -4   9   3   59.19    5.60 
  -3  -9   3   37.10    3.10 
   3  -9  -3   33.70    3.30 
   3  -9  -3   33.10    2.70 
  -3  -9   3   35.80    3.10 
  -3  -9   3   32.20    2.80 
  -3   9   3   26.20    3.10 
  -3   9   3   34.90    3.40 
   3   9  -3   34.50    3.40 
   3   9  -3   32.90    3.60 
  -3   9   3   33.80    4.30 
  -2  -9   3   22.30    2.50 
   2  -9  -3   25.30    2.10 
   2  -9  -3   24.20    2.80 
  -2  -9   3   20.90    2.50 
  -2  -9   3   23.20    2.50 
  -2  -9   3   22.30    2.30 
   2  -9  -3   20.80    2.60 
   2   9  -3   24.00    2.90 
  -2   9   3   16.60    2.30 
  -2   9   3   20.80    3.50 
   2   9  -3   20.60    2.70 
  -2   9   3   21.00    2.10 
  -2   9   3   23.00    2.90 
  -1  -9   3   43.70    3.60 
   1  -9  -3   47.20    3.10 
  -1  -9   3   51.19    3.80 
  -1  -9   3   46.80    3.50 
   1  -9  -3   50.99    4.00 
   1  -9  -3   48.20    3.30 
  -1  -9   3   50.89    3.80 
  -1   9   3   49.40    3.80 
  -1   9   3   49.70    5.00 
  -1   9   3   44.70    3.70 
   1   9  -3   51.29    4.10 
   1   9  -3   46.30    4.10 
  -1   9   3   47.10    3.70 
   0  -9  -3   49.20    3.90 
   0  -9  -3   45.00    3.00 
   0  -9   3   47.60    3.40 
   0  -9   3   44.70    3.70 
   0  -9   3   39.90    3.50 
   0  -9   3   41.80    3.60 
   0   9   3   49.80    4.00 
   0   9  -3   43.30    3.80 
   0   9  -3   47.70    3.90 
   0   9   3   47.30    4.90 
   0   9   3   51.19    4.20 
   0   9   3   57.49    4.10 
   1  -9   3  248.98   12.30 
   1  -9   3  242.38   12.20 
  -1  -9  -3  254.77   11.40 
   1  -9   3  245.28   11.80 
   1  -9   3  228.38   12.80 
  -1  -9  -3  252.07   12.60 
   1  -9   3  223.38   12.20 
   1   9   3  242.98   13.90 
  -1   9  -3  233.68   12.30 
  -1   9  -3  238.68   12.60 
   1   9   3  239.68   12.50 
   1   9   3  246.38   12.90 
   2  -9   3  376.56   17.90 
   2  -9   3  360.46   17.40 
  -2  -9  -3  362.06   16.90 
   2   9   3  381.76   19.50 
   2   9   3  376.26   18.30 
   2   9   3  363.26   18.70 
  -2   9  -3  387.76   18.40 
  -2   9  -3  358.96   17.70 
   3  -9   3   41.30    3.70 
  -3  -9  -3   42.00    3.00 
   3  -9   3   40.50    3.30 
   3   9   3   43.40    4.40 
  -3   9  -3   44.20    4.10 
   3   9   3   44.30    4.30 
   3   9   3   43.90    4.40 
   4  -9   3  106.89    6.70 
   4  -9   3  104.09    6.30 
   4  -9   3  102.09    6.80 
  -4   9  -3  108.09    7.00 
   4   9   3  121.19    7.50 
   4   9   3   94.99    7.20 
   4   9   3  108.89    7.80 
   5  -9   3   52.59    4.60 
   5  -9   3   56.29    4.10 
   5  -9   3   53.99    4.50 
   5   9   3   52.39    4.90 
   5   9   3   49.90    5.10 
   6  -9   3  249.08   12.00 
   6  -9   3  234.28   12.70 
  -6   9  -3  226.78   12.00 
   6   9   3  212.88   13.50 
   6   9   3  253.07   13.40 
   7  -9   3   48.20    4.30 
   7  -9   3   53.79    4.00 
   7  -9   3   53.59    4.60 
  -7  -9  -3   49.60    4.60 
   7   9   3   57.39    5.20 
  -8  -9  -3   50.49    4.50 
   8  -9   3   54.19    3.80 
   8  -9   3   41.20    4.00 
   8   9   3   53.59    4.60 
   9 -10  -3   79.39    5.90 
   9 -10  -3   73.89    4.80 
   9  10  -3   72.99    5.30 
  -9  10   3   93.89    6.50 
   8 -10  -3   15.80    2.00 
  -8 -10   3   13.50    1.90 
   8 -10  -3   16.10    2.90 
   8  10  -3   14.90    2.60 
  -8  10   3   12.70    3.00 
  -7 -10   3   96.99    6.00 
   7 -10  -3  105.29    6.10 
   7 -10  -3  107.99    7.00 
   7  10  -3   95.69    7.60 
  -7  10   3  109.99    7.70 
   7  10  -3   98.99    6.80 
  -6 -10   3   47.90    3.70 
  -6 -10   3   45.10    4.00 
   6 -10  -3   48.30    4.30 
   6 -10  -3   45.60    3.60 
  -6  10   3   50.19    5.00 
  -6  10   3   39.30    5.40 
   6  10  -3   49.20    5.00 
   6  10  -3   60.69    4.70 
   5 -10  -3  375.96   17.70 
  -5 -10   3  383.26   18.40 
  -5 -10   3  371.16   18.00 
   5 -10  -3  385.66   18.70 
   5  10  -3  361.46   19.40 
   5  10  -3  390.06   18.80 
  -5  10   3  380.36   19.40 
  -5  10   3  353.96   20.40 
   4 -10  -3   36.70    3.70 
  -4 -10   3   41.80    3.40 
  -4 -10   3   38.10    3.60 
   4 -10  -3   35.90    3.00 
  -4  10   3   29.60    5.50 
   4  10  -3   35.60    4.20 
  -4  10   3   31.70    3.80 
   4  10  -3   36.80    3.70 
  -3 -10   3  177.78    9.80 
   3 -10  -3  182.58   10.20 
   3 -10  -3  183.88    9.30 
  -3 -10   3  184.88    9.90 
  -3  10   3  183.78   10.10 
   3  10  -3  175.48   10.60 
  -3  10   3  187.88   12.10 
   3  10  -3  177.48   10.30 
  -3  10   3  189.08   10.60 
   2 -10  -3  217.98   11.20 
   2 -10  -3  219.68   11.20 
  -2 -10   3  234.38   11.90 
  -2 -10   3  234.68   12.10 
  -2 -10   3  229.98   12.10 
   2 -10  -3  239.78   12.20 
  -2  10   3  229.18   12.30 
  -2  10   3  231.38   14.10 
   2  10  -3  238.48   12.40 
  -2  10   3  214.38   11.50 
   2  10  -3  233.78   12.60 
  -1 -10   3  152.48    8.40 
  -1 -10   3  146.39    8.00 
   1 -10  -3  156.58    7.90 
   1 -10  -3  149.19    7.70 
   1 -10  -3  160.78    8.80 
   1  10  -3  143.69    8.80 
   1  10  -3  144.99    8.80 
  -1  10   3  138.99    8.50 
  -1  10   3  150.68    8.40 
  -1  10   3  146.49    8.40 
  -1  10   3  150.18   10.40 
   0 -10  -3   66.99    4.90 
   0 -10  -3   59.69    3.80 
   0 -10   3   62.99    4.30 
   0 -10   3   68.29    4.60 
   0 -10   3   64.59    4.40 
   0  10  -3   69.19    5.00 
   0  10   3   60.59    4.70 
   0  10  -3   65.89    4.90 
   0  10   3   56.09    5.80 
   0  10   3   60.79    4.80 
   0  10   3   49.00    4.40 
   1 -10   3   13.50    2.50 
  -1 -10  -3   10.60    1.60 
   1 -10   3    9.80    2.00 
   1 -10   3   12.40    2.10 
  -1 -10  -3   13.00    2.40 
   1 -10   3   13.20    2.20 
   1  10   3   10.70    2.20 
  -1  10  -3   12.90    2.50 
   1  10   3   13.00    2.60 
   1  10   3   10.00    2.60 
  -1  10  -3   12.30    2.30 
   2 -10   3   50.69    3.80 
  -2 -10  -3   45.80    3.30 
   2 -10   3   44.70    4.20 
   2 -10   3   44.70    4.20 
   2  10   3   48.80    4.50 
   2  10   3   49.60    5.20 
  -2  10  -3   51.89    4.00 
   2  10   3   49.60    4.70 
  -2  10  -3   51.49    4.50 
   3 -10   3  219.28   11.20 
   3 -10   3  214.58   11.60 
   3  10   3  214.88   14.00 
   3  10   3  217.18   12.60 
   3  10   3  225.18   12.20 
  -3  10  -3  216.08   12.00 
   4 -10   3   62.29    5.00 
   4 -10   3   61.79    4.60 
   4  10   3   57.69    5.50 
  -4  10  -3   65.69    6.40 
   4  10   3   61.49    5.30 
   5 -10   3  142.49    7.90 
   5 -10   3  143.09    8.40 
  -5  10  -3  136.29    8.20 
   5  10   3  129.19   11.10 
   5  10   3  139.69    8.90 
   6 -10   3   57.19    4.10 
   6 -10   3   52.99    4.50 
  -6 -10  -3   48.90    4.40 
  -6  10  -3   53.39    4.40 
   6  10   3   60.49    5.30 
   7 -10   3   37.10    4.30 
   7 -10   3   34.10    3.60 
  -7 -10  -3   36.90    3.70 
   8 -10   3   86.99    5.00 
   8 -10   3   76.19    5.30 
  -8 -10  -3   86.19    5.60 
   8  10   3   86.99    6.00 
  -8  10  -3   84.39    5.70 
   8 -11  -3    5.60    1.40 
   8 -11  -3    4.30    1.60 
   8  11  -3    9.60    2.00 
  -8  11   3    7.30    2.20 
   7 -11  -3   22.30    2.50 
   7 -11  -3   28.40    3.20 
  -7 -11   3   23.70    2.80 
  -7  11   3   25.20    3.70 
   7  11  -3   26.10    3.50 
  -6 -11   3  162.68    8.80 
   6 -11  -3  165.18    8.90 
   6 -11  -3  161.78    9.70 
  -6  11   3  178.28   10.70 
   6  11  -3  171.08   10.00 
   5 -11  -3    7.90    2.20 
  -5 -11   3    7.60    1.50 
  -5 -11   3    8.20    1.70 
   5 -11  -3    9.20    1.70 
  -5  11   3    7.60    2.40 
  -5  11   3    7.50    2.50 
   5  11  -3   10.40    2.30 
   5  11  -3    6.30    2.10 
   4 -11  -3   28.30    3.50 
   4 -11  -3   32.70    3.60 
  -4 -11   3   31.70    3.20 
  -4  11   3   35.30    4.20 
   4  11  -3   31.40    3.80 
   4  11  -3   23.00    3.50 
  -4  11   3   30.00    4.50 
  -3 -11   3   49.00    3.90 
   3 -11  -3   38.90    3.30 
  -3 -11   3   42.10    3.70 
   3 -11  -3   42.20    3.30 
   3 -11  -3   42.70    4.10 
   3  11  -3   48.20    4.40 
  -3  11   3   41.50    4.30 
   3  11  -3   41.80    4.40 
  -3  11   3   46.60    5.30 
  -2 -11   3   71.99    5.30 
   2 -11  -3   78.39    4.90 
   2 -11  -3   88.39    6.00 
  -2 -11   3   78.99    5.70 
   2 -11  -3   79.59    4.80 
  -2 -11   3   77.99    5.50 
   2  11  -3   72.79    6.00 
  -2  11   3   81.19    7.40 
   2  11  -3   79.79    6.00 
  -2  11   3   78.69    5.30 
  -2  11   3   81.99    5.90 
  -1 -11   3   51.79    4.00 
  -1 -11   3   56.49    4.50 
  -1 -11   3   47.00    4.20 
   1 -11  -3   46.10    3.40 
   1 -11  -3   48.90    4.30 
  -1  11   3   40.90    5.30 
  -1  11   3   45.00    4.00 
  -1  11   3   44.40    4.00 
   1  11  -3   54.39    4.60 
   0 -11   3   63.39    4.80 
   0 -11  -3   66.89    5.20 
   0 -11   3   65.09    5.00 
   0 -11   3   70.19    4.80 
   0  11   3   68.19    5.10 
   0  11  -3   71.09    5.20 
   0  11   3   63.49    5.10 
   0  11   3   58.79    5.00 
   0  11  -3   62.29    5.30 
   0  11   3   74.59    6.80 
   1 -11   3   16.60    2.80 
   1 -11   3   21.00    2.50 
  -1 -11  -3   24.20    3.20 
   1 -11   3   20.90    2.70 
   1 -11   3   23.70    2.70 
  -1  11  -3   19.00    2.70 
   1  11   3   29.50    3.40 
   1  11   3   28.90    3.40 
   1  11   3   23.30    4.00 
  -1  11  -3   19.40    3.10 
   2 -11   3  251.47   13.50 
   2 -11   3  299.17   14.60 
   2 -11   3  273.17   13.70 
   2 -11   3  239.58   13.10 
   2  11   3  261.87   16.30 
   2  11   3  250.17   15.30 
   2  11   3  269.07   14.60 
   3 -11   3    4.60    2.00 
   3 -11   3    4.80    1.50 
   3 -11   3    6.10    1.70 
   3 -11   3    7.00    1.90 
   3  11   3    5.50    2.20 
   3  11   3    1.00    2.10 
  -3  11  -3    4.60    2.10 
   4 -11   3   13.90    2.20 
   4 -11   3   11.00    3.50 
  -4  11  -3    8.20    2.50 
  -4  11  -3   10.50    2.60 
   4  11   3   10.10    2.40 
   4  11   3   10.00    2.40 
   5 -11   3   76.89    5.80 
  -5 -11  -3   74.49    5.50 
   5 -11   3   88.09    5.50 
  -5  11  -3   83.29    5.60 
   5  11   3   80.29    6.20 
   6 -11   3   68.29    4.70 
   6 -11   3   66.19    5.00 
  -6 -11  -3   61.99    4.70 
   6  11   3   67.59    5.60 
  -6  11  -3   72.69    4.80 
  -7 -11  -3    3.50    1.50 
   7 -11   3    4.80    1.40 
   7 -11   3    3.00    1.70 
   7  11   3    3.50    1.80 
   8 -12  -3   34.50    2.50 
   8 -12  -3   29.10    3.20 
   8  12  -3   34.00    3.20 
  -8  12   3   31.50    3.80 
   7 -12  -3   36.10    2.80 
   7 -12  -3   29.30    3.30 
  -7  12   3   34.60    4.00 
   7  12  -3   30.80    3.50 
   6 -12  -3   29.60    3.60 
  -6 -12   3   38.50    3.10 
   6 -12  -3   30.50    2.80 
   6  12  -3   39.50    4.20 
  -6  12   3   36.50    4.30 
   5 -12  -3   80.09    5.10 
   5 -12  -3   80.09    6.00 
  -5 -12   3   76.99    5.00 
   5  12  -3   81.09    6.10 
  -5  12   3   89.29    6.70 
  -4 -12   3   -0.20    1.30 
  -4 -12   3    0.90    1.20 
   4 -12  -3    2.00    1.00 
  -4  12   3   -2.40    1.80 
   4  12  -3    1.30    1.90 
   4  12  -3    1.40    1.70 
  -4  12   3    0.70    1.40 
   3 -12  -3   53.09    3.70 
   3 -12  -3   47.80    4.40 
   3 -12  -3   42.40    3.50 
  -3 -12   3   50.09    4.20 
  -3 -12   3   55.09    4.20 
  -3  12   3   43.50    5.60 
  -3  12   3   45.60    4.50 
   3  12  -3   47.10    4.80 
   3  12  -3   50.89    4.70 
   2 -12  -3   37.70    4.00 
  -2 -12   3   38.80    3.80 
   2 -12  -3   32.60    3.00 
  -2 -12   3   42.40    3.60 
   2  12  -3   35.00    4.00 
  -2  12   3   31.00    4.80 
  -2  12   3   36.80    3.50 
   2  12  -3   40.20    4.10 
  -2  12   3   36.70    3.80 
   1 -12  -3  333.67   16.20 
  -1 -12   3  292.47   15.50 
  -1 -12   3  313.97   15.80 
  -1 -12   3  314.97   15.90 
  -1  12   3  311.47   15.50 
   1  12  -3  329.67   16.50 
  -1  12   3  311.77   18.30 
  -1  12   3  285.77   17.60 
   1  12  -3  295.67   16.10 
   0 -12   3  195.68   11.00 
   0 -12   3  224.78   11.50 
   0 -12  -3  215.58   11.80 
   0  12   3  203.78   13.30 
   0  12  -3  227.88   12.00 
   0  12  -3  186.98   11.30 
   0  12   3  208.48   11.30 
   0  12   3  183.38   11.30 
   1 -12   3   34.30    3.40 
   1 -12   3   34.10    3.60 
   1 -12   3   30.30    3.10 
   1  12   3   22.00    3.70 
   1  12   3   25.10    3.30 
   1  12   3   28.50    4.50 
  -1  12  -3   33.00    3.90 
   2 -12   3   48.40    4.30 
   2 -12   3   49.00    3.90 
   2  12   3   35.50    6.00 
  -2  12  -3   46.80    4.60 
   2  12   3   56.19    4.70 
   2  12   3   48.70    6.80 
   3 -12   3   91.19    5.70 
   3 -12   3   79.59    7.20 
   3 -12   3   82.59    6.00 
   3  12   3   84.29    6.40 
  -3  12  -3   95.59    6.50 
  -4 -12  -3   63.99    6.40 
   4 -12   3   78.69    5.80 
   4 -12   3   88.29    5.50 
  -4  12  -3   92.59    6.10 
   4  12   3   90.49    6.40 
   5 -12   3   72.19    5.10 
   5 -12   3   72.09    5.30 
   5 -12   3   85.99    5.30 
  -5 -12  -3   68.99    5.00 
  -5  12  -3   81.79    5.30 
   5  12   3   88.39    6.80 
   6 -12   3   39.30    3.00 
  -6 -12  -3   26.50    4.10 
   6 -12   3   34.90    3.30 
   6 -12   3   26.20    3.40 
   6  12   3   30.90    3.60 
   7 -13  -3    7.80    1.90 
   7 -13  -3    6.40    1.20 
   7  13  -3    9.20    2.00 
  -7  13   3    6.60    2.00 
   6 -13  -3   21.80    2.20 
   6 -13  -3   20.00    3.00 
  -6  13   3   27.40    3.70 
   6  13  -3   22.90    3.20 
   5 -13  -3    7.50    2.10 
   5 -13  -3    5.00    1.80 
  -5 -13   3    8.40    1.50 
  -5  13   3    9.40    3.10 
   5  13  -3   10.00    2.60 
   4 -13  -3   13.40    2.00 
  -4 -13   3   13.40    2.00 
   4 -13  -3   11.20    2.30 
   4  13  -3   10.60    2.40 
  -4  13   3   14.00    2.70 
   3 -13  -3    2.50    1.80 
  -3 -13   3    1.40    1.30 
   3  13  -3    3.10    1.90 
  -3  13   3    3.60    1.70 
   2 -13  -3    0.90    1.40 
  -2 -13   3   -2.50    1.10 
  -2  13   3    2.90    1.60 
   2  13  -3   -0.70    1.40 
  -2  13   3    3.60    2.00 
  -1 -13   3   65.99    5.10 
   1 -13  -3   78.09    5.70 
  -1 -13   3   66.79    5.30 
  -1  13   3   58.39    5.10 
  -1  13   3   76.09    5.20 
   1  13  -3   75.39    5.80 
  -1  13   3   84.39   11.40 
   0 -13   3   37.90    3.80 
   0 -13  -3   39.80    4.10 
   0 -13   3   35.50    3.70 
   0  13  -3   35.00    4.00 
   0  13   3   44.60    4.00 
   1 -13   3   28.90    3.30 
  -1  13  -3   27.10    3.70 
   1  13   3   33.00    3.70 
   2 -13   3   14.20    2.30 
   2 -13   3   14.80    2.50 
  -2  13  -3   13.80    2.70 
   2  13   3   12.90    2.50 
   3 -13   3   36.90    3.80 
   3 -13   3   42.90    3.50 
  -3  13  -3   45.00    4.20 
   3  13   3   36.30    4.00 
   4 -13   3    7.90    2.80 
   4 -13   3    3.50    1.20 
  -4  13  -3    4.60    1.70 
   4  13   3    5.90    2.20 
   5 -13   3   29.70    2.80 
   5 -13   3   32.20    3.10 
  -5  13  -3   27.70    4.30 
   5  13   3   33.30    3.60 
   5 -14  -3   17.90    2.70 
   5  14  -3   22.00    3.10 
  -5  14   3   18.30    2.80 
  -4 -14   3   11.20    1.60 
   4 -14  -3   11.00    2.20 
  -4  14   3   14.00    2.50 
   4  14  -3   11.10    2.40 
  -3 -14   3   14.60    2.20 
   3 -14  -3   13.90    2.40 
  -3  14   3   16.00    2.60 
  -2 -14   3    3.50    1.70 
   2 -14  -3    3.80    1.70 
  -2  14   3    5.00    1.90 
   2  14  -3    2.40    1.80 
  -1 -14   3   11.50    2.20 
   1 -14  -3    9.40    2.10 
   1  14  -3   12.10    2.50 
  -1  14   3    4.60    2.10 
   0 -14   3   19.40    2.90 
   0 -14   3   22.10    2.80 
   0  14  -3   23.00    3.40 
   0  14   3   26.60    3.70 
   0  14  -3   19.00    3.20 
   1 -14   3  119.29    9.00 
   1 -14   3  104.89    6.80 
  -1  14  -3  111.49    8.40 
   1  14   3  104.99    6.70 
   2 -14   3   18.60    2.90 
   2 -14   3   19.90    3.50 
  -2  14  -3   24.50    3.20 
   2  14   3   20.90    2.90 
   3 -14   3   63.39    4.70 
  -3  14  -3   64.79    4.90 
   3  14   3   75.09    5.30 
   4 -14   3   39.50    3.60 
   4 -14   3   50.59    3.50 
  -4  14  -3   42.90    4.90 
  -4  14  -3   48.90    3.90 
   4  14   3   45.70    3.90 
  -3 -15   3   21.10    2.10 
  -3  15   3   15.70    2.50 
   3  15  -3   22.10    3.20 
   2 -15  -3    6.60    1.70 
  -2 -15   3   11.40    1.60 
   2  15  -3    9.10    2.20 
  -1 -15   3   22.90    2.50 
   1  15  -3   23.00    3.20 
   0 -15   3    7.80    1.70 
   0  15   3    0.70    2.90 
   0  15  -3   10.20    2.20 
   1 -15   3   19.50    2.50 
   1  15   3   19.30    3.30 
  -1  15  -3   19.50    2.90 
 -12   0   4  110.59    7.70 
 -11   0   4    8.10    2.60 
 -10   0   4  699.93   32.80 
 -10   0   4  644.94   31.50 
  -9   0   4    6.50    2.20 
  -9   0   4    4.60    1.80 
  -8   0   4  287.97   15.00 
  -8   0   4  275.97   14.50 
  -8   0   4  252.77   13.90 
  -8   0   4  295.97   15.10 
  -8   0   4  280.17   14.20 
  -7   0   4  224.88   12.00 
  -7   0   4  222.28   11.30 
  -7   0   4  223.58   11.40 
  -7   0   4  233.38   12.20 
  -7   0   4  223.88   11.80 
  -7   0   4  206.58   11.60 
   7   0  -4  239.28   11.30 
  -6   0   4  487.65   22.10 
  -6   0   4  474.55   22.30 
   6   0  -4  470.65   22.10 
  -6   0   4  489.55   22.00 
  -6   0   4  469.05   22.20 
  -6   0   4  457.75   21.60 
  -6   0   4  457.15   22.00 
  -5   0   4  170.68    8.70 
  -5   0   4  156.88    8.20 
   5   0  -4  159.58    8.00 
  -5   0   4  165.88    8.40 
  -5   0   4  170.18    8.90 
   5   0  -4  172.48    8.00 
  -5   0   4  157.78    8.80 
   4   0  -4 3005.00  125.99 
  -4   0   4 2940.51  127.19 
  -4   0   4 2910.61  126.29 
  -3   0   4  350.16   15.80 
  -3   0   4  347.07   16.80 
   3   0  -4  363.16   15.50 
  -2   0   4 2628.64  110.79 
  -2   0   4 2569.24  111.99 
  -1   0   4  195.68    8.30 
  -1   0   4  182.58    9.70 
   0   0   4  381.96   17.80 
   0   0   4  388.56   16.50 
   1   0   4  111.59    4.90 
   1   0   4  103.09    5.90 
   2   0   4  420.56   18.90 
   2   0   4  407.06   18.10 
   3   0   4   72.49    3.80 
   3   0   4   65.29    4.20 
  -4   0  -4  227.58   11.70 
   4   0   4  223.38   11.50 
   4   0   4  239.58   10.90 
   5   0   4   17.60    2.30 
   5   0   4   13.70    1.70 
  -5   0  -4   14.50    2.10 
   6   0   4   16.60    2.60 
   6   0   4   18.80    2.20 
  -6   0  -4   19.30    2.40 
  -7   0  -4    6.00    2.00 
   7   0   4    6.60    1.80 
  -7   0  -4    7.10    1.80 
   8   0   4   20.40    3.00 
  -8   0  -4   21.90    3.00 
   9   0   4   61.49    4.90 
  -9   0  -4   56.39    4.80 
  10   0   4    7.00    1.80 
 -10   0  -4    9.50    1.80 
 -12  -1   4   21.70    3.50 
 -12   1   4   21.60    3.50 
 -11  -1   4   22.80    4.00 
 -11   1   4   13.70    3.00 
 -10  -1   4   84.89    6.60 
 -10  -1   4  105.09    7.60 
 -10   1   4   89.09    7.20 
  -9  -1   4  374.86   18.70 
  -9  -1   4  319.27   17.80 
  -9  -1   4  356.76   18.70 
  -9  -1   4  347.77   17.60 
  -9   1   4  380.86   19.00 
  -9   1   4  333.47   17.40 
  -9   1   4  357.26   17.90 
  -8  -1   4  322.57   15.70 
  -8  -1   4  324.47   16.60 
  -8  -1   4  308.07   16.10 
  -8  -1   4  313.87   16.50 
  -8   1   4  320.47   15.90 
  -8   1   4  330.07   16.80 
  -8   1   4  304.37   15.90 
  -8   1   4  311.67   16.70 
  -7  -1   4  105.29    6.90 
  -7  -1   4  114.59    7.20 
  -7  -1   4  116.59    7.00 
  -7  -1   4  112.19    7.30 
  -7  -1   4  113.79    6.60 
   7  -1  -4  122.59    6.50 
  -7   1   4  105.49    6.80 
  -7   1   4  116.89    7.30 
   7   1  -4  118.59    6.50 
  -7   1   4  111.39    6.80 
  -7   1   4  108.89    6.60 
   7   1  -4  113.39    6.10 
  -7   1   4  109.99    7.00 
  -7   1   4  115.29    7.30 
   6  -1  -4   64.69    3.50 
  -6  -1   4   69.29    4.50 
  -6  -1   4   64.09    4.70 
  -6  -1   4   67.99    4.70 
   6  -1  -4   74.09    4.20 
  -6  -1   4   70.09    4.60 
  -6  -1   4   67.19    4.30 
  -6   1   4   68.89    4.60 
  -6   1   4   61.19    5.70 
   6   1  -4   72.19    4.40 
   6   1  -4   67.29    4.10 
  -6   1   4   70.29    4.80 
  -6   1   4   63.89    4.80 
  -6   1   4   65.89    4.70 
  -6   1   4   68.79    4.50 
  -5  -1   4  569.24   26.20 
  -5  -1   4  599.54   26.40 
   5  -1  -4  576.84   25.80 
  -5  -1   4  576.34   26.70 
   5  -1  -4  632.24   26.10 
  -5  -1   4  630.74   27.10 
  -5  -1   4  561.74   26.80 
  -5   1   4  575.04   27.00 
   5   1  -4  600.44   26.40 
  -5   1   4  595.14   26.50 
   5   1  -4  576.64   26.00 
  -5   1   4  598.44   26.70 
  -5   1   4  593.44   27.10 
  -5   1   4  552.34   26.20 
  -4  -1   4  565.74   24.50 
  -4  -1   4  545.65   25.30 
   4  -1  -4  578.14   24.30 
  -4   1   4  561.24   25.50 
   4   1  -4  547.95   24.20 
  -4   1   4  517.55   24.50 
  -3  -1   4   70.09    4.70 
   3  -1  -4   77.89    3.80 
  -3  -1   4   76.89    4.00 
  -3   1   4   81.49    5.00 
  -3   1   4   73.19    4.00 
   3   1  -4   72.49    3.60 
  -2  -1   4  743.63   32.10 
  -2  -1   4  753.52   33.20 
   2  -1  -4  753.62   31.90 
   2   1  -4  756.62   31.80 
  -2   1   4  685.23   32.00 
   2   1  -4  760.82   31.70 
  -2   1   4  743.93   33.30 
  -1  -1   4  436.66   21.80 
  -1  -1   4  452.95   19.30 
   0  -1   4  733.13   32.50 
   0  -1   4  789.82   33.70 
   0   1   4  768.02   32.40 
   0   1   4  738.73   33.70 
   1  -1   4  945.81   41.30 
   1  -1   4  989.00   40.20 
   1   1   4  932.11   41.30 
   1   1   4  905.41   40.40 
   1   1   4  917.31   41.30 
   2  -1   4  140.69    6.10 
   2   1   4  124.89    7.10 
   2   1   4  118.59    6.70 
   3  -1   4   34.10    2.20 
   3  -1   4   31.70    2.70 
   3   1   4   36.60    2.40 
   3   1   4   34.50    2.80 
   3   1   4   34.40    3.10 
  -3   1  -4   32.10    2.80 
   4  -1   4  200.28   10.10 
   4  -1   4  206.18    9.60 
  -4  -1  -4  181.98   10.20 
   4   1   4  192.28    9.60 
   4   1   4  194.28   10.20 
   4   1   4  213.58   10.70 
  -4   1  -4  203.98   10.40 
   5  -1   4  229.08   12.20 
  -5  -1  -4  235.08   11.60 
   5  -1   4  224.48   11.00 
  -5   1  -4  222.48   11.60 
   5   1   4  235.58   13.60 
   5   1   4  211.18   11.00 
   6  -1   4  800.32   36.30 
   6  -1   4  777.82   35.90 
  -6  -1  -4  800.62   36.20 
   6   1   4  806.62   36.80 
   6   1   4  820.02   36.60 
  -6   1  -4  809.42   36.40 
  -6   1  -4  794.82   36.50 
   7  -1   4  114.19    7.00 
  -7  -1  -4  100.29    6.30 
  -7  -1  -4  107.69    7.20 
   7   1   4  110.69    7.10 
  -7   1  -4  105.59    6.90 
  -7   1  -4   97.29    6.50 
   8  -1   4   12.10    2.30 
  -8  -1  -4    9.10    2.30 
   8   1   4    8.10    2.10 
  -8   1  -4   11.10    2.20 
  -9  -1  -4  140.29    8.80 
   9  -1   4  144.79    8.50 
  -9   1  -4  135.59    8.40 
   9   1   4  157.68    8.90 
  10  -1   4   59.89    4.30 
 -10  -1  -4   50.59    4.40 
  10   1   4   58.79    4.40 
 -10   1  -4   54.69    4.20 
 -12  -2   4   35.90    4.40 
 -12   2   4   47.20    4.60 
 -11  -2   4   15.20    3.10 
 -11   2   4   12.90    2.70 
 -10  -2   4   65.89    5.40 
 -10  -2   4   71.39    6.20 
 -10   2   4   72.69    6.40 
  -9  -2   4  390.66   19.00 
  -9  -2   4  368.56   19.50 
  -9  -2   4  411.26   20.10 
  -9  -2   4  392.76   20.20 
  -9   2   4  359.56   19.00 
  -9   2   4  396.56   20.30 
  -8  -2   4   46.80    4.50 
  -8  -2   4   47.20    3.90 
  -8  -2   4   49.00    4.30 
  -8  -2   4   38.40    4.20 
  -8   2   4   46.30    4.70 
  -8   2   4   45.40    4.10 
  -8   2   4   41.40    4.70 
  -8   2   4   42.20    4.00 
   8   2  -4   31.00    4.60 
  -7  -2   4  251.07   12.80 
   7  -2  -4  248.98   12.30 
  -7  -2   4  222.08   15.40 
  -7   2   4  259.57   12.90 
  -7   2   4  240.48   13.50 
  -7   2   4  255.17   12.70 
   7   2  -4  244.08   12.20 
   7   2  -4  243.38   12.20 
  -6  -2   4    7.00    1.60 
  -6  -2   4    8.20    1.50 
   6  -2  -4    9.30    1.40 
  -6  -2   4    8.00    1.60 
  -6  -2   4    5.10    1.60 
  -6   2   4    8.30    1.90 
   6   2  -4   10.50    1.40 
  -6   2   4   14.60    2.10 
   6   2  -4    9.90    1.50 
  -6   2   4   11.80    2.00 
  -6   2   4   10.70    1.80 
  -6   2   4   10.30    1.90 
  -5  -2   4  497.05   23.30 
  -5  -2   4  498.15   23.40 
  -5  -2   4  555.74   23.20 
   5  -2  -4  488.95   22.10 
   5  -2  -4  550.34   22.90 
  -5  -2   4  483.35   23.70 
  -5   2   4  482.15   24.50 
  -5   2   4  487.55   23.50 
  -5   2   4  494.55   23.30 
  -5   2   4  523.55   24.00 
   5   2  -4  538.55   23.30 
  -4   2   4 3173.18  136.89 
  -3  -2   4  429.56   18.30 
   3  -2  -4  409.16   18.20 
  -3  -2   4  414.86   19.30 
  -3   2   4  409.76   19.60 
   3   2  -4  396.46   18.30 
   2  -2  -4  105.79    5.10 
  -2  -2   4  105.59    5.20 
  -2  -2   4  103.19    6.10 
  -2   2   4  105.09    5.00 
  -2   2   4  111.99    6.50 
   2   2  -4  111.59    5.00 
  -1  -2   4  550.74   24.20 
  -1  -2   4  534.15   25.20 
  -1   2   4  546.75   25.50 
  -1   2   4  594.04   24.00 
   0  -2   4 1273.77   54.19 
   0  -2   4 1207.38   53.09 
   0   2   4 1231.18   53.99 
   0   2   4 1212.08   52.99 
   0   2   4 1270.77   54.39 
   1  -2   4  292.67   13.20 
   1   2   4  255.77   13.30 
   1   2   4  327.17   14.60 
   1   2   4  323.07   14.40 
   2  -2   4  113.29    5.50 
   2   2   4  101.09    5.70 
   2   2   4  117.29    6.20 
   2   2   4  116.59    6.50 
   3  -2   4  744.93   30.20 
   3   2   4  685.63   30.40 
   3   2   4  615.94   32.40 
  -3   2  -4  671.83   31.00 
   3   2   4  710.43   31.40 
   4  -2   4  137.79    7.00 
   4  -2   4  135.19    7.30 
  -4   2  -4  140.99    7.70 
   4   2   4  138.29    8.10 
   4   2   4  128.49    7.50 
   5  -2   4   33.30    2.70 
   5  -2   4   36.30    3.30 
  -5  -2  -4   32.90    3.00 
   5   2   4   32.50    3.50 
   5   2   4   32.50    3.40 
   5   2   4   28.60    2.60 
  -5   2  -4   36.30    3.60 
  -6  -2  -4   67.89    4.80 
   6  -2   4   74.09    5.10 
   6   2   4   72.39    5.40 
   6   2   4   75.59    5.50 
  -6   2  -4   70.99    5.10 
  -6   2  -4   70.29    4.90 
   7  -2   4   14.30    2.30 
  -7  -2  -4   11.40    2.00 
  -7   2  -4   16.70    2.40 
  -7   2  -4   14.10    2.30 
   7   2   4   14.90    2.80 
   8  -2   4   49.40    4.20 
  -8  -2  -4   45.10    4.50 
   8   2   4   48.00    4.50 
  -8   2  -4   39.90    3.80 
  -9  -2  -4   25.30    3.30 
   9  -2   4   26.40    3.10 
   9   2   4   26.20    3.50 
  -9   2  -4   24.10    3.90 
 -10  -2  -4    9.80    2.00 
  10  -2   4    6.40    1.60 
  10   2   4    5.20    1.70 
 -10   2  -4    6.80    1.80 
 -12  -3   4    6.20    2.00 
 -12   3   4    5.70    2.00 
 -11  -3   4   98.59    7.50 
 -11   3   4   97.49    7.60 
 -10  -3   4    9.60    2.60 
 -10  -3   4   12.80    2.50 
 -10   3   4   16.00    3.40 
 -10   3   4    7.70    2.50 
  -9  -3   4  248.68   14.00 
  -9  -3   4  254.67   12.90 
  -9  -3   4  258.37   13.90 
  -9  -3   4  229.78   13.40 
  -9   3   4  249.58   14.10 
  -9   3   4  227.78   13.10 
  -8  -3   4   50.89    4.40 
  -8  -3   4   43.60    4.30 
  -8  -3   4   38.50    3.50 
  -8  -3   4   38.00    3.90 
  -8   3   4   40.30    4.40 
  -8   3   4   37.40    4.00 
   8   3  -4   43.90    3.60 
  -7  -3   4   17.80    2.20 
  -7  -3   4   15.80    2.40 
  -7  -3   4   13.10    2.40 
  -7  -3   4   14.90    2.30 
   7  -3  -4   14.50    2.20 
  -7   3   4   16.50    2.50 
  -7   3   4   14.80    2.40 
  -7   3   4   13.10    2.40 
  -7   3   4   15.20    3.10 
   7   3  -4   15.60    2.00 
   7   3  -4   13.90    3.40 
  -7   3   4   18.30    3.10 
  -6  -3   4    2.30    1.30 
  -6  -3   4    4.50    1.30 
   6  -3  -4    2.60    0.80 
  -6  -3   4    1.50    1.30 
  -6  -3   4    3.30    1.30 
  -6   3   4    2.10    1.20 
  -6   3   4    1.20    1.30 
   6   3  -4    1.90    1.00 
  -6   3   4    3.20    1.20 
  -6   3   4    2.40    1.40 
  -6   3   4    3.80    1.40 
  -5  -3   4  577.64   25.70 
   5  -3  -4  567.44   25.60 
  -5  -3   4  574.54   26.10 
  -5  -3   4  620.44   25.80 
  -5  -3   4  555.24   26.10 
   5   3  -4  592.84   26.10 
  -5   3   4  565.34   25.80 
  -5   3   4  536.25   26.20 
  -5   3   4  557.14   26.50 
  -5   3   4  548.65   26.00 
  -5   3   4  590.64   26.90 
  -4  -3   4  341.77   15.60 
  -4  -3   4  359.56   15.20 
   4  -3  -4  343.17   15.20 
  -4  -3   4  345.47   15.30 
  -4   3   4  296.57   15.60 
   4   3  -4  309.07   15.20 
  -4   3   4  333.27   16.40 
  -4   3   4  307.17   15.90 
  -3  -3   4  594.24   25.30 
   3  -3  -4  581.04   25.30 
   3   3  -4  561.64   25.20 
  -3   3   4  598.34   26.70 
  -3   3   4  528.35   25.00 
  -2  -3   4   34.90    2.30 
   2  -3  -4   34.60    2.30 
  -2   3   4   33.80    3.20 
   2   3  -4   34.30    2.00 
  -2   3   4   35.40    2.10 
  -1  -3   4  115.29    5.70 
   1  -3  -4  109.29    5.80 
  -1   3   4  122.29    5.60 
   1   3  -4  124.39    5.40 
   0  -3   4    9.70    1.00 
   0  -3   4   13.00    1.20 
   0   3   4   10.00    1.60 
   0   3   4   13.50    1.20 
   0   3  -4   13.50    0.90 
   1  -3   4   61.09    3.40 
   1   3   4   75.29    4.40 
   1   3   4   61.79    3.60 
   1   3   4   59.79    4.30 
   2  -3   4  691.83   29.20 
   2  -3   4  615.14   30.20 
   2  -3   4  668.93   29.70 
   2   3   4  634.34   29.50 
   2   3   4  695.73   30.10 
   2   3   4  718.23   30.40 
   2   3   4  624.24   29.70 
  -2   3  -4  680.93   30.00 
   3  -3   4  262.97   12.00 
   3  -3   4  236.58   12.10 
   3   3   4  271.47   13.10 
   3   3   4  238.28   12.20 
  -3   3  -4  264.07   12.70 
   3   3   4  256.07   12.50 
   4  -3   4  138.39    7.60 
   4  -3   4  124.79    8.90 
   4   3   4  147.69    9.60 
   4   3   4  140.59    6.90 
   4   3   4  148.29    8.00 
  -4   3  -4  151.18    8.10 
   5  -3   4   26.50    2.50 
   5  -3   4   24.60    2.60 
  -5  -3  -4   23.20    2.50 
  -5   3  -4   29.50    3.00 
   5   3   4   25.30    3.10 
  -5   3  -4   26.40    2.50 
   5   3   4   24.20    2.90 
   6  -3   4   22.90    2.70 
  -6  -3  -4   14.90    2.10 
   6   3   4   17.20    2.90 
  -6   3  -4   18.70    2.20 
  -6   3  -4   18.70    2.60 
   6   3   4   15.60    2.70 
  -7  -3  -4   87.69    5.60 
   7  -3   4   99.79    6.30 
  -7   3  -4  106.09    6.60 
  -7   3  -4   90.39    5.90 
   7   3   4  102.29    7.00 
   8  -3   4    7.40    1.80 
  -8  -3  -4    7.40    2.20 
   8   3   4    7.10    2.10 
  -8   3  -4    9.30    1.90 
  -8   3  -4    2.60    2.10 
   9  -3   4   34.10    3.40 
  -9  -3  -4   32.00    3.70 
  -9   3  -4   37.30    3.70 
   9   3   4   36.70    3.90 
  10  -3   4   36.00    3.30 
 -10  -3  -4   34.10    3.50 
  10   3   4   40.50    3.70 
 -12  -4   4    7.10    1.90 
 -12   4   4    6.20    2.20 
 -11  -4   4   72.59    6.10 
 -10  -4   4  195.68   12.00 
 -10  -4   4  228.08   12.60 
 -10  -4   4  211.48   11.40 
 -10   4   4  220.88   12.80 
 -10   4   4  204.78   11.80 
  -9  -4   4  287.67   17.20 
  -9  -4   4  249.38   14.30 
   9   4  -4  274.97   15.80 
  -9   4   4  261.77   15.10 
  -8  -4   4   34.70    3.80 
  -8  -4   4   36.40    3.40 
  -8  -4   4   33.70    3.80 
  -8  -4   4   34.60    3.70 
  -8   4   4   40.30    3.90 
   8   4  -4   35.90    3.50 
  -8   4   4   37.20    4.30 
  -7  -4   4  137.19    7.60 
  -7  -4   4  141.29    8.10 
  -7  -4   4  140.79    8.30 
  -7  -4   4  125.49    8.00 
  -7   4   4  124.49   10.00 
  -7   4   4  145.09    8.80 
  -7   4   4  138.79    8.40 
   7   4  -4  135.19    8.00 
  -6  -4   4    4.40    1.20 
  -6  -4   4    6.00    1.70 
  -6  -4   4    6.40    1.60 
  -6  -4   4    7.00    1.50 
   6  -4  -4    4.90    1.20 
   6   4  -4    6.40    1.60 
  -6   4   4    3.90    1.50 
  -6   4   4    6.30    1.80 
  -6   4   4    6.50    1.80 
  -6   4   4    3.90    1.40 
  -5  -4   4  167.38    9.00 
   5  -4  -4  165.68    8.80 
  -5  -4   4  174.58    8.70 
  -5  -4   4  161.48    8.60 
  -5   4   4  162.78    9.00 
  -5   4   4  172.98    8.90 
  -5   4   4  170.08    9.30 
   5   4  -4  180.18    9.30 
  -5   4   4  174.28    9.90 
  -5   4   4  169.88    9.60 
  -4  -4   4  310.77   15.40 
  -4  -4   4  319.57   15.40 
  -4  -4   4  349.77   15.10 
   4  -4  -4  336.87   15.30 
  -4   4   4  321.27   15.30 
  -4   4   4  316.27   16.30 
   4   4  -4  313.77   15.20 
  -4   4   4  346.57   16.60 
  -4   4   4  307.97   15.90 
  -3  -4   4 1301.47   60.69 
  -3  -4   4 1467.45   60.59 
   3  -4  -4 1363.76   60.39 
   3  -4  -4 1468.25   60.79 
  -3   4   4 1392.16   61.29 
  -3   4   4 1305.37   60.69 
  -3   4   4 1516.55   62.29 
   3   4  -4 1391.76   60.59 
   2  -4  -4  261.27   11.90 
   2  -4  -4  234.88   11.60 
  -2  -4   4  260.77   11.70 
   2   4  -4  251.67   11.60 
  -2   4   4  250.67   13.10 
  -2   4   4  262.27   11.60 
   1  -4  -4    8.00    1.10 
  -1  -4   4    8.20    1.10 
   1  -4  -4    7.00    1.00 
  -1   4   4    5.30    1.10 
  -1   4   4    5.10    0.80 
   1   4  -4    6.20    0.80 
  -1   4   4    7.50    1.80 
   0  -4   4  388.86   17.00 
   0  -4   4  382.06   17.00 
   0  -4  -4  360.86   17.00 
   0   4   4  409.36   17.80 
   0   4   4  375.76   18.30 
   0   4  -4  389.76   16.70 
   0   4   4  350.66   17.00 
   1  -4   4  123.99    7.30 
   1  -4   4  131.79    6.30 
   1   4   4  132.39    7.10 
   1   4   4  129.29    7.30 
   1   4   4  116.79    6.40 
  -1   4  -4  120.89    6.00 
   2  -4   4  400.36   18.80 
   2  -4   4  424.26   18.70 
   2   4   4  414.46   19.60 
   2   4   4  389.76   19.10 
   2   4   4  448.86   19.90 
   2   4   4  407.46   19.10 
   3  -4   4  727.13   32.50 
   3  -4   4  714.33   32.50 
   3   4   4  786.42   33.80 
  -3   4  -4  763.72   33.20 
   3   4   4  701.33   32.90 
   3   4   4  707.13   32.90 
   4  -4   4   14.30    1.90 
  -4   4  -4   19.50    2.40 
   4   4   4   12.30    2.10 
   4   4   4   17.40    1.70 
   4   4   4   13.10    2.50 
  -5  -4  -4  267.17   14.10 
   5  -4   4  280.47   14.50 
   5  -4   4  300.77   14.30 
  -5   4  -4  312.27   14.90 
   5   4   4  295.07   14.90 
   5   4   4  288.77   15.40 
   6  -4   4  171.38    9.20 
  -6  -4  -4  152.68    8.60 
   6   4   4  173.58    9.80 
   6   4   4  162.88   10.10 
  -6   4  -4  167.08    9.60 
   7  -4   4   46.80    4.00 
  -7   4  -4   44.90    4.30 
   7   4   4   33.60    4.10 
   7   4   4   43.20    4.40 
  -8  -4  -4   30.50    3.70 
   8  -4   4   30.30    3.20 
   8   4   4   31.30    3.80 
   9  -4   4   19.80    2.70 
  -9  -4  -4   18.80    3.10 
   9   4   4   21.60    3.20 
  10  -4   4   14.20    2.10 
 -10  -4  -4   10.30    2.00 
  10   4   4    9.80    2.00 
 -11  -5   4   19.80    2.80 
 -11  -5   4   26.10    3.50 
 -11   5   4   26.70    3.80 
 -11   5   4   19.20    3.30 
 -10  -5   4   21.50    3.10 
 -10  -5   4   20.80    3.50 
 -10   5   4   23.90    3.40 
 -10   5   4   24.90    3.80 
  -9  -5   4   36.90    3.50 
  -9  -5   4   40.80    4.30 
  -9  -5   4   31.00    3.70 
  -9  -5   4   38.40    4.20 
  -9   5   4   29.50    4.40 
  -9   5   4   26.80    3.80 
   9   5  -4   36.60    3.80 
  -8  -5   4  169.48   10.00 
  -8  -5   4  175.08    9.50 
  -8  -5   4  166.78   10.10 
  -8  -5   4  167.98   10.20 
  -8   5   4  180.08   10.40 
  -8   5   4  182.48   10.80 
   8   5  -4  162.48    9.80 
  -7  -5   4  146.79    7.90 
  -7  -5   4  135.99    8.20 
  -7  -5   4  139.39    8.40 
  -7  -5   4  136.79    8.20 
   7   5  -4  144.09    8.50 
  -7   5   4  133.29    8.70 
  -7   5   4  138.19    8.60 
  -7   5   4  137.99    8.90 
  -6  -5   4  192.28   10.10 
  -6  -5   4  179.78   10.10 
  -6  -5   4  195.08   10.30 
  -6   5   4  193.98   10.90 
  -6   5   4  191.18   12.20 
   6   5  -4  193.88   10.50 
  -6   5   4  191.48   11.40 
   5  -5  -4  187.58    9.80 
  -5  -5   4  195.18    9.70 
  -5  -5   4  187.08    9.60 
  -5  -5   4  173.58    9.70 
  -5  -5   4  180.98    9.80 
   5   5  -4  186.18   10.60 
  -5   5   4  188.68   10.40 
  -5   5   4  203.38   11.10 
  -5   5   4  187.88   10.20 
  -4  -5   4   28.90    2.40 
  -4  -5   4   27.30    2.50 
  -4  -5   4   27.10    2.60 
  -4   5   4   31.70    3.40 
  -4   5   4   28.30    2.80 
   4   5  -4   29.90    2.90 
  -4   5   4   26.70    3.30 
  -3  -5   4  760.22   34.50 
   3  -5  -4  779.22   34.60 
  -3  -5   4  815.42   34.30 
  -3  -5   4  745.33   34.60 
   3  -5  -4  750.12   34.20 
  -3   5   4  839.22   36.20 
  -3   5   4  759.52   35.50 
   3   5  -4  755.92   34.40 
  -3   5   4  802.52   37.40 
  -2  -5   4   41.00    3.20 
  -2  -5   4   40.40    3.00 
   2  -5  -4   42.10    2.80 
   2  -5  -4   44.20    3.10 
  -2  -5   4   46.10    2.90 
  -2   5   4   46.50    4.10 
  -2   5   4   37.60    3.30 
   2   5  -4   42.10    2.80 
  -2   5   4   42.30    3.80 
  -2   5   4   43.60    2.70 
   1  -5  -4  189.98    9.10 
  -1  -5   4  168.28    8.40 
  -1  -5   4  179.48    8.70 
   1  -5  -4  176.28    8.00 
  -1  -5   4  170.58    9.60 
   1  -5  -4  181.28    8.70 
  -1   5   4  192.28   10.20 
  -1   5   4  171.68    8.70 
   1   5  -4  184.38    8.50 
  -1   5   4  179.48    9.10 
   0  -5   4  275.57   14.30 
   0  -5   4  287.77   13.20 
   0  -5   4  306.17   13.50 
   0  -5   4  296.57   13.50 
   0  -5  -4  273.97   13.40 
   0   5   4  312.17   14.20 
   0   5  -4  303.37   13.20 
   0   5   4  266.07   13.50 
   0   5   4  294.77   14.90 
  -1  -5  -4  618.04   28.70 
   1  -5   4  680.73   28.80 
   1  -5   4  612.54   28.60 
  -1  -5  -4  553.34   27.60 
   1  -5   4  629.64   28.40 
   1   5   4  736.43   30.30 
   1   5   4  697.13   29.60 
  -1   5  -4  662.03   29.10 
   1   5   4  633.04   28.90 
  -1   5  -4  655.73   28.40 
   2  -5   4  163.08    7.70 
   2  -5   4  151.98    8.00 
   2  -5   4  152.78    7.80 
   2  -5   4  163.78    8.10 
   2   5   4  154.28    8.80 
   2   5   4  161.78    8.90 
  -2   5  -4  160.98    8.40 
   2   5   4  153.68    8.30 
   3  -5   4  139.19    7.10 
   3  -5   4  115.39    8.70 
   3   5   4  121.19    7.40 
  -3   5  -4  149.69    7.70 
   3   5   4  136.89    8.10 
   3   5   4  124.69    7.40 
   4  -5   4   53.79    3.80 
   4  -5   4   46.60    3.70 
   4   5   4   48.50    3.50 
  -4   5  -4   53.49    4.20 
   4   5   4   47.80    4.30 
   4   5   4   49.40    4.20 
   5  -5   4  636.34   31.50 
   5  -5   4  717.73   31.40 
  -5  -5  -4  625.24   31.00 
  -5   5  -4  755.52   32.20 
   5   5   4  686.83   32.70 
   5   5   4  717.03   32.10 
   6  -5   4   77.89    5.50 
  -6   5  -4   83.09    6.00 
   6   5   4   90.19    6.40 
   6   5   4   82.09    6.50 
   7  -5   4   61.39    4.70 
   7   5   4   54.69    5.20 
  -7   5  -4   56.39    4.50 
   7   5   4   60.79    5.30 
  -8  -5  -4   20.80    3.30 
   8  -5   4   19.90    2.80 
   8   5   4   16.60    3.10 
   9  -5   4    6.70    1.90 
  -9  -5  -4    6.00    2.10 
   9   5   4    7.80    2.40 
  -9   5  -4    6.90    1.70 
  11  -6  -4   37.90    3.80 
 -11  -6   4   37.60    3.90 
 -11   6   4   30.60    4.40 
 -11   6   4   33.10    3.50 
 -10  -6   4    7.90    1.90 
 -10  -6   4    7.10    2.50 
 -10   6   4    6.50    1.90 
 -10   6   4    3.20    2.20 
  -9  -6   4   45.30    3.90 
  -9  -6   4   45.20    4.40 
  -9  -6   4   50.59    4.80 
  -9   6   4   52.89    5.00 
  -9   6   4   57.69    5.30 
   9   6  -4   33.10    5.40 
  -8  -6   4  120.39    7.90 
  -8  -6   4  114.99    7.70 
  -8  -6   4  117.49    7.70 
  -8  -6   4  125.79    7.10 
  -8   6   4  126.79    8.50 
   8   6  -4  117.39    7.00 
  -8   6   4  119.09    8.20 
   8   6  -4  116.69    7.80 
  -7  -6   4    0.40    1.10 
  -7  -6   4    2.00    1.30 
  -7  -6   4    4.60    1.70 
  -7  -6   4    1.90    1.50 
   7   6  -4    2.10    1.60 
  -7   6   4    2.30    1.70 
  -7   6   4    1.20    1.50 
   7   6  -4    0.20    1.10 
  -7   6   4    2.20    1.60 
   6  -6  -4   57.89    5.70 
  -6  -6   4   44.60    3.90 
  -6  -6   4   47.20    3.80 
  -6  -6   4   50.89    4.10 
  -6  -6   4   48.70    3.90 
  -6   6   4   52.69    4.60 
   6   6  -4   50.89    4.40 
   6   6  -4   54.19    3.70 
  -6   6   4   46.20    5.10 
  -6   6   4   50.69    4.90 
  -5  -6   4   39.40    3.40 
  -5  -6   4   40.00    3.30 
  -5  -6   4   42.40    3.30 
   5  -6  -4   40.00    3.10 
  -5  -6   4   40.70    3.20 
   5  -6  -4   41.00    3.40 
   5   6  -4   45.40    3.30 
  -5   6   4   31.40    3.70 
   5   6  -4   38.00    3.70 
  -5   6   4   35.20    3.90 
  -5   6   4   34.30    4.10 
  -4  -6   4  401.06   20.20 
   4  -6  -4  397.36   18.90 
   4  -6  -4  365.46   19.10 
   4  -6  -4  395.16   18.60 
  -4  -6   4  394.56   18.90 
  -4  -6   4  417.86   19.20 
  -4   6   4  442.66   21.00 
  -4   6   4  430.86   20.50 
   4   6  -4  395.36   19.90 
  -4   6   4  430.36   19.80 
   4   6  -4  420.36   20.50 
  -3  -6   4  374.06   17.30 
  -3  -6   4  390.66   17.10 
   3  -6  -4  353.46   17.20 
   3  -6  -4  379.86   17.60 
  -3  -6   4  367.46   17.40 
  -3   6   4  384.46   19.00 
   3   6  -4  339.07   17.10 
   3   6  -4  366.36   18.00 
  -3   6   4  362.96   17.80 
  -2  -6   4  287.47   15.10 
   2  -6  -4  321.47   15.20 
  -2  -6   4  314.47   14.60 
   2  -6  -4  311.27   14.70 
  -2  -6   4  288.17   15.20 
  -2  -6   4  305.67   14.90 
  -2  -6   4  330.47   14.80 
  -2   6   4  326.57   15.50 
   2   6  -4  300.37   14.90 
  -2   6   4  316.57   14.80 
  -2   6   4  343.87   16.60 
   2   6  -4  341.47   15.00 
  -1  -6   4   26.30    2.70 
   1  -6  -4   29.50    2.60 
  -1  -6   4   27.90    2.10 
   1  -6  -4   28.80    1.80 
  -1  -6   4   26.00    2.20 
   1  -6  -4   33.10    2.40 
  -1  -6   4   33.60    2.50 
  -1  -6   4   31.50    3.10 
  -1   6   4   31.80    2.80 
   1   6  -4   29.00    3.70 
  -1   6   4   30.30    3.40 
  -1   6   4   28.40    2.50 
   1   6  -4   28.70    2.20 
   0  -6  -4   96.49    5.10 
   0  -6   4   94.29    4.80 
   0  -6   4   84.19    4.80 
   0  -6  -4   84.09    4.10 
   0  -6   4   83.19    5.00 
   0  -6   4   96.59    5.10 
   0   6   4   84.59    6.10 
   0   6   4   81.79    5.00 
   0   6   4   88.99    5.50 
   0   6  -4   94.29    4.80 
   0   6  -4   81.69    5.40 
  -1  -6  -4   51.59    2.70 
   1  -6   4   57.09    3.70 
   1  -6   4   51.29    3.50 
   1  -6   4   57.69    3.50 
  -1  -6  -4   58.19    3.90 
  -1   6  -4   53.09    3.70 
   1   6   4   51.69    3.80 
   1   6   4   58.89    4.70 
   1   6   4   56.79    4.20 
   2  -6   4  786.02   35.00 
   2  -6   4  787.22   34.60 
   2  -6   4  808.02   35.20 
   2  -6   4  801.42   34.80 
  -2  -6  -4  766.02   33.90 
   2   6   4  778.02   35.30 
  -2   6  -4  823.92   35.50 
   2   6   4  750.32   36.10 
   3  -6   4   45.10    3.10 
   3  -6   4   43.00    3.30 
   3  -6   4   45.20    3.00 
   3  -6   4   39.80    3.30 
   3   6   4   39.50    3.70 
   3   6   4   38.80    3.50 
  -3   6  -4   41.50    3.50 
   3   6   4   43.70    4.10 
   4  -6   4   78.59    5.20 
   4  -6   4   76.39    5.50 
   4  -6   4   82.09    5.00 
  -4   6  -4   77.39    5.40 
   4   6   4   83.29    5.70 
   4   6   4   86.79    6.20 
   4   6   4   75.59    5.10 
   5  -6   4  139.99    8.20 
   5   6   4  145.19    9.40 
   5   6   4  151.48    9.00 
  -5   6  -4  139.99    8.60 
  -5   6  -4  149.39    8.80 
   6  -6   4  306.27   15.50 
  -6   6  -4  318.27   15.60 
   6   6   4  294.87   16.60 
   6   6   4  308.37   16.80 
   7  -6   4  168.38    9.20 
   7   6   4  158.58    9.70 
  -7   6  -4  155.98    8.60 
   7   6   4  142.79   10.80 
   8  -6   4   20.60    2.30 
   8  -6   4   16.90    2.40 
   8  -6   4   22.00    2.90 
   8   6   4   23.10    3.40 
  -9  -6  -4   70.39    5.50 
   9  -6   4   59.49    4.30 
   9  -6   4   67.79    4.20 
   9  -6   4   71.39    4.90 
  -9   6  -4   64.29    4.40 
   9   6   4   73.29    5.40 
 -11  -7   4   26.10    3.10 
  11  -7  -4   23.80    2.20 
  11  -7  -4   25.00    2.70 
 -11   7   4   26.50    3.10 
 -10  -7   4   31.30    3.30 
  10  -7  -4   34.00    3.30 
 -10  -7   4   33.80    3.90 
  10  -7  -4   33.80    3.60 
 -10   7   4   27.30    4.30 
 -10   7   4   29.10    5.50 
  -9  -7   4  114.69    7.50 
  -9  -7   4  104.49    6.60 
   9  -7  -4  117.39    7.20 
  -9   7   4  107.49    8.50 
   9   7  -4  113.59    6.70 
  -9   7   4  106.99    7.80 
  -8  -7   4  117.09    7.30 
  -8  -7   4  100.29    7.20 
   8  -7  -4  115.39    7.20 
  -8  -7   4  111.89    7.40 
  -8  -7   4  120.49    6.80 
  -8   7   4  117.49    8.10 
   8   7  -4  103.59    7.40 
  -8   7   4  101.59    8.30 
  -7  -7   4  171.88    9.70 
  -7  -7   4  181.38   10.00 
   7  -7  -4  178.28    9.70 
  -7  -7   4  181.18    9.50 
  -7  -7   4  173.28    9.90 
  -7   7   4  164.28   10.80 
   7   7  -4  170.68    9.50 
  -7   7   4  174.98   11.10 
  -7   7   4  184.28   10.80 
   7   7  -4  166.48   10.40 
   6  -7  -4   52.79    4.10 
   6  -7  -4   51.09    3.40 
  -6  -7   4   58.19    4.10 
  -6  -7   4   54.59    4.30 
  -6  -7   4   56.59    4.20 
  -6  -7   4   50.09    4.30 
  -6   7   4   48.60    6.10 
  -6   7   4   52.29    5.30 
   6   7  -4   53.49    4.70 
  -6   7   4   55.49    4.90 
   6   7  -4   55.89    4.10 
  -5  -7   4  378.26   18.00 
   5  -7  -4  379.96   17.90 
  -5  -7   4  398.06   17.90 
  -5  -7   4  375.86   17.80 
   5  -7  -4  356.06   18.30 
  -5  -7   4  360.16   17.70 
   5  -7  -4  355.46   17.00 
  -5   7   4  372.26   18.60 
   5   7  -4  368.46   17.70 
  -5   7   4  374.26   19.40 
  -5   7   4  366.56   19.70 
   5   7  -4  388.76   18.80 
   4  -7  -4  158.78    8.80 
  -4  -7   4  154.18    8.30 
  -4  -7   4  161.98    8.20 
   4  -7  -4  157.18    8.20 
   4  -7  -4  147.09    7.50 
  -4  -7   4  153.28    8.30 
   4   7  -4  136.09    8.00 
  -4   7   4  151.48    9.90 
  -4   7   4  132.29    9.10 
   4   7  -4  162.28    9.10 
   3  -7  -4  309.37   14.90 
   3  -7  -4  306.77   14.30 
   3  -7  -4  297.27   15.40 
  -3  -7   4  313.47   15.20 
  -3  -7   4  330.67   15.00 
  -3  -7   4  319.87   15.10 
   3   7  -4  330.77   15.90 
  -3   7   4  307.47   16.70 
  -3   7   4  311.97   15.60 
   3   7  -4  296.47   14.90 
   2  -7  -4  258.27   12.90 
  -2  -7   4  277.67   12.70 
   2  -7  -4  251.17   11.70 
   2  -7  -4  276.67   12.40 
  -2  -7   4  225.38   12.50 
  -2  -7   4  270.77   12.70 
  -2  -7   4  248.18   13.90 
  -2   7   4  231.38   12.70 
   2   7  -4  261.37   12.60 
  -2   7   4  227.78   12.10 
  -2   7   4  257.97   15.10 
   1  -7  -4  184.28    8.70 
  -1  -7   4  178.38    9.10 
  -1  -7   4  195.38    9.50 
  -1  -7   4  188.58    9.30 
  -1  -7   4  170.78    9.70 
   1  -7  -4  187.38    9.50 
   1  -7  -4  185.28    9.00 
   1   7  -4  180.08    9.70 
  -1   7   4  201.28   10.20 
  -1   7   4  207.98    9.90 
  -1   7   4  179.18    9.40 
  -1   7   4  200.38   11.50 
   0  -7   4  246.18   11.50 
   0  -7   4  240.38   11.60 
   0  -7   4  237.88   12.40 
   0  -7   4  262.97   12.00 
   0  -7  -4  237.48   10.90 
   0  -7  -4  246.18   11.90 
   0   7   4  245.58   13.40 
   0   7   4  244.28   12.30 
   0   7   4  227.08   11.80 
   0   7   4  243.38   12.40 
   0   7  -4  237.08   12.20 
   1  -7   4  227.48   11.00 
  -1  -7  -4  221.88   10.20 
   1  -7   4  234.78   11.10 
   1  -7   4  224.08   11.60 
  -1  -7  -4  234.38   11.40 
  -1   7  -4  234.58   11.80 
   1   7   4  228.38   12.80 
  -1   7  -4  232.28   11.50 
   1   7   4  225.18   11.50 
   2  -7   4   29.10    2.40 
   2  -7   4   26.60    2.40 
   2  -7   4   28.10    2.70 
   2  -7   4   29.60    2.80 
   2   7   4   29.40    3.40 
   2   7   4   29.20    2.90 
  -2   7  -4   29.50    2.70 
   2   7   4   26.20    3.10 
   3  -7   4   66.19    5.10 
   3  -7   4   78.29    4.90 
   3  -7   4   82.79    5.20 
   3  -7   4   77.09    4.60 
  -3   7  -4   83.89    5.60 
   3   7   4   78.39    6.10 
   3   7   4   74.09    5.40 
  -3   7  -4   83.39    5.40 
   3   7   4   80.39    6.00 
   4  -7   4  140.89    7.50 
   4  -7   4  141.19    8.00 
   4  -7   4  132.69    7.60 
   4   7   4  145.79    8.60 
  -4   7  -4  142.89    8.40 
   4   7   4  137.79    9.10 
   5  -7   4  294.07   13.90 
   5  -7   4  293.67   14.60 
   5  -7   4  265.77   14.10 
  -5   7  -4  304.77   15.00 
   5   7   4  281.07   15.80 
   5   7   4  282.87   15.10 
   6  -7   4   40.80    3.90 
   6  -7   4   44.30    3.40 
   6  -7   4   41.50    3.70 
  -6   7  -4   45.30    4.10 
   6   7   4   40.10    4.40 
   7  -7   4    2.30    1.30 
   7  -7   4    9.40    1.80 
   7  -7   4    6.00    1.70 
  -7  -7  -4    4.50    1.70 
  -7   7  -4    6.20    1.90 
   7   7   4    6.10    2.20 
  -8  -7  -4    0.70    1.40 
   8  -7   4    2.80    1.40 
   8   7   4    4.80    2.10 
   9  -7   4    8.70    1.80 
  -9  -7  -4    4.20    1.70 
   9  -7   4    5.90    1.80 
   9  -7   4    6.40    1.50 
   9   7   4    5.80    2.00 
  -9   7  -4    5.90    1.80 
 -10  -8   4    6.30    1.90 
  10  -8  -4    7.00    1.30 
 -10  -8   4    5.80    1.70 
  10  -8  -4    3.30    1.30 
 -10   8   4    4.70    1.90 
  -9  -8   4   46.20    3.70 
   9  -8  -4   48.90    4.20 
   9  -8  -4   53.19    3.50 
  -9  -8   4   44.30    4.10 
  -9   8   4   44.40    4.80 
  -8  -8   4   26.40    2.90 
   8  -8  -4   27.60    3.30 
   8  -8  -4   28.20    2.40 
  -8  -8   4   28.90    3.30 
  -8  -8   4   23.00    3.40 
  -8  -8   4   29.60    3.30 
  -8   8   4   29.10    3.90 
   8   8  -4   25.80    3.70 
  -8   8   4   18.60    4.90 
   8   8  -4   21.50    3.10 
  -7  -8   4   39.30    3.80 
   7  -8  -4   37.20    3.70 
  -7  -8   4   43.90    4.30 
  -7  -8   4   32.90    3.70 
  -7  -8   4   35.50    3.60 
   7  -8  -4   39.10    3.10 
  -7   8   4   53.29    5.60 
   7   8  -4   34.50    3.90 
  -7   8   4   41.20    4.90 
  -7   8   4   36.10    5.70 
   7   8  -4   34.50    3.60 
  -6  -8   4  175.18    9.80 
   6  -8  -4  189.78    9.40 
   6  -8  -4  193.98   10.30 
  -6  -8   4  190.08   10.20 
  -6  -8   4  162.08    9.70 
  -6  -8   4  182.28   10.90 
  -6   8   4  184.68   11.80 
   6   8  -4  181.98   11.80 
  -6   8   4  222.78   11.60 
   6   8  -4  178.68   10.00 
  -5  -8   4  499.75   23.60 
  -5  -8   4  491.25   23.60 
   5  -8  -4  528.55   23.80 
   5  -8  -4  493.05   22.80 
  -5  -8   4  529.85   23.80 
  -5   8   4  501.85   24.60 
   5   8  -4  494.45   23.60 
   5   8  -4  512.55   24.80 
  -4  -8   4  339.37   16.10 
  -4  -8   4  335.97   16.00 
   4  -8  -4  321.07   15.20 
   4  -8  -4  340.47   16.10 
  -4  -8   4  331.97   16.00 
   4   8  -4  342.67   17.10 
  -4   8   4  314.37   18.00 
  -4   8   4  303.87   16.70 
   4   8  -4  340.77   17.50 
   3  -8  -4   19.80    2.40 
  -3  -8   4   20.90    2.60 
  -3  -8   4   25.00    2.50 
   3  -8  -4   25.00    2.90 
  -3  -8   4   22.80    2.40 
   3  -8  -4   22.50    2.00 
   3   8  -4   20.60    2.90 
  -3   8   4   21.30    3.50 
  -3   8   4   21.10    3.30 
   3   8  -4   21.50    2.60 
   2  -8  -4   22.80    1.80 
  -2  -8   4   22.70    2.40 
   2  -8  -4   21.80    2.40 
   2  -8  -4   18.40    2.50 
  -2  -8   4   18.90    2.20 
   2  -8  -4   19.20    1.90 
  -2  -8   4   24.00    2.40 
  -2   8   4   21.50    2.90 
  -2   8   4   20.60    2.70 
   2   8  -4   23.00    2.90 
  -2   8   4   23.80    3.40 
   2   8  -4   22.00    2.60 
  -2   8   4   19.30    2.10 
  -1  -8   4  162.18    8.30 
   1  -8  -4  163.78    7.80 
  -1  -8   4  160.68    8.90 
   1  -8  -4  172.98    8.80 
  -1  -8   4  170.18    8.70 
  -1  -8   4  158.08    8.40 
  -1   8   4  158.68    9.00 
   1   8  -4  161.98    9.40 
   1   8  -4  171.08    9.00 
  -1   8   4  165.98    8.90 
  -1   8   4  166.18   10.40 
  -1   8   4  147.99    8.40 
   0  -8   4  239.68   11.40 
   0  -8   4  223.58   10.90 
   0  -8   4  222.18   11.70 
   0  -8  -4  214.08   10.20 
   0  -8   4  224.18   11.10 
   0  -8  -4  236.78   11.50 
   0   8   4  224.68   12.20 
   0   8   4  216.38   11.30 
   0   8   4  219.18   11.60 
   0   8   4  222.78   13.00 
  -1  -8  -4   76.49    5.10 
   1  -8   4   79.79    4.70 
   1  -8   4   77.29    4.90 
  -1  -8  -4   79.49    4.70 
   1  -8   4   69.89    5.20 
   1  -8   4   75.89    5.00 
  -1   8  -4   75.29    5.40 
   1   8   4   79.29    5.70 
   1   8   4   86.09    6.40 
   1   8   4   79.39    6.00 
   2  -8   4   97.89    7.30 
   2  -8   4   93.79    5.50 
   2  -8   4   97.59    5.80 
   2   8   4  101.39    6.90 
   2   8   4   98.69    6.40 
   2   8   4   97.79    7.20 
  -2   8  -4   98.19    6.50 
   3  -8   4   19.90    2.60 
   3  -8   4   22.90    2.30 
   3  -8   4   20.50    2.50 
   3   8   4   25.10    3.20 
   3   8   4   17.80    3.00 
  -3   8  -4   20.60    3.10 
   3   8   4   23.60    3.00 
   4  -8   4   57.39    4.40 
   4  -8   4   57.29    4.60 
   4  -8   4   57.69    4.10 
   4   8   4   57.69    5.20 
  -4   8  -4   58.89    4.80 
   4   8   4   60.19    5.00 
   5  -8   4   20.60    3.40 
   5  -8   4   24.60    3.20 
   5  -8   4   27.20    3.00 
   5   8   4   27.00    3.90 
   5   8   4   24.30    3.60 
   6  -8   4   30.00    3.40 
   6  -8   4   32.10    3.00 
   6  -8   4   29.20    4.40 
  -6   8  -4   29.00    3.40 
   6   8   4   29.90    3.90 
   6   8   4   29.10    3.80 
   7  -8   4   33.60    3.10 
  -7  -8  -4   33.50    3.90 
   7  -8   4   37.80    3.60 
   7  -8   4   32.90    3.40 
   7   8   4   36.30    4.20 
  -8  -8  -4   54.69    4.80 
   8  -8   4   55.79    3.80 
   8  -8   4   54.09    4.00 
   8  -8   4   57.09    4.50 
   8   8   4   53.09    4.80 
  10  -9  -4   13.90    1.70 
  10  -9  -4   11.90    2.10 
 -10  -9   4   13.70    2.70 
 -10   9   4   18.60    2.80 
   9  -9  -4    3.30    1.50 
  -9  -9   4    5.90    2.00 
  -9  -9   4    3.80    1.30 
   9  -9  -4    3.40    1.10 
   9   9  -4    0.40    1.60 
  -9   9   4    1.50    2.20 
   8  -9  -4   26.00    3.20 
   8  -9  -4   25.10    2.50 
  -8  -9   4   29.70    2.90 
   8   9  -4   29.30    3.20 
  -8   9   4   32.40    4.30 
  -7  -9   4   86.29    5.40 
  -7  -9   4   84.29    6.00 
   7  -9  -4   80.79    5.80 
   7  -9  -4   83.79    5.10 
  -7  -9   4   79.09    5.60 
   7   9  -4   80.99    6.50 
   7   9  -4   80.09    5.70 
  -7   9   4   89.59    7.10 
  -7   9   4   85.49    7.20 
  -6  -9   4  134.29    7.60 
   6  -9  -4  131.19    7.90 
  -6  -9   4  123.59    7.70 
  -6  -9   4  126.79    7.50 
   6  -9  -4  127.19    6.90 
  -6   9   4  125.99    9.40 
   6   9  -4  123.69    8.60 
   6   9  -4  137.99    8.00 
   5  -9  -4  141.09    8.30 
  -5  -9   4  134.39    8.10 
  -5  -9   4  146.39    8.30 
  -5  -9   4  138.19    8.00 
   5  -9  -4  136.09    7.40 
  -5   9   4  152.68    9.40 
   5   9  -4  145.69    8.40 
   5   9  -4  145.69    9.30 
  -4  -9   4  401.76   18.90 
   4  -9  -4  409.86   19.20 
   4  -9  -4  377.76   18.20 
  -4  -9   4  409.16   19.10 
  -4  -9   4  414.56   19.10 
   4   9  -4  392.96   19.30 
   4   9  -4  396.76   20.10 
  -4   9   4  389.66   20.00 
  -4   9   4  377.56   21.30 
  -3  -9   4  201.18   10.30 
   3  -9  -4  200.68    9.50 
   3  -9  -4  174.38   12.50 
  -3  -9   4  200.38   10.40 
   3   9  -4  196.38   10.50 
   3   9  -4  206.98   11.20 
  -3   9   4  176.68   12.00 
  -3   9   4  171.48   10.70 
  -2  -9   4   76.69    4.90 
   2  -9  -4   70.79    4.20 
   2  -9  -4   75.19    5.00 
  -2  -9   4   64.89    4.60 
   2  -9  -4   60.29    3.90 
  -2  -9   4   73.39    4.70 
  -2  -9   4   76.99    5.20 
  -2   9   4   60.19    4.30 
  -2   9   4   59.79    5.00 
  -2   9   4   59.09    4.30 
   2   9  -4   75.79    5.20 
   2   9  -4   78.49    5.60 
  -2   9   4   71.39    6.30 
  -1  -9   4   80.19    5.40 
   1  -9  -4   84.89    4.60 
   1  -9  -4   90.89    5.60 
  -1  -9   4   86.69    5.40 
  -1  -9   4   81.79    5.10 
  -1  -9   4   85.49    5.50 
  -1   9   4   89.39    5.60 
   1   9  -4   82.79    5.80 
  -1   9   4   88.99    7.10 
  -1   9   4   85.19    5.30 
  -1   9   4   90.09    6.80 
   1   9  -4   78.59    5.90 
   0  -9   4  137.59    7.60 
   0  -9  -4  131.69    6.80 
   0  -9  -4  151.78    8.20 
   0  -9   4  134.49    8.80 
   0  -9   4  138.19    7.50 
   0  -9   4  141.09    7.80 
   0   9  -4  132.39    8.30 
   0   9   4  134.09    8.20 
   0   9   4  136.49    7.80 
   0   9   4  135.39    8.10 
   0   9  -4  136.39    8.20 
   0   9   4  147.99    9.70 
   1  -9   4  634.84   29.00 
   1  -9   4  611.14   29.60 
   1  -9   4  570.64   29.70 
   1  -9   4  676.63   28.80 
   1  -9   4  655.93   29.30 
   1   9   4  644.24   29.40 
   1   9   4  648.74   31.30 
   1   9   4  652.03   30.20 
  -1   9  -4  637.04   29.70 
  -1   9  -4  649.93   29.80 
   2  -9   4  111.09    7.10 
   2  -9   4  127.19    6.80 
  -2   9  -4  129.79    7.80 
  -2   9  -4  115.49    7.30 
   2   9   4  123.49    7.60 
   2   9   4  124.39    8.10 
   2   9   4  119.09    8.50 
   3  -9   4   23.70    3.10 
   3  -9   4   28.60    2.70 
   3   9   4   31.00    3.60 
   3   9   4   24.00    3.70 
  -3   9  -4   32.40    3.60 
   3   9   4   27.00    3.50 
   4  -9   4   18.30    3.20 
   4  -9   4   11.50    2.20 
   4   9   4   19.60    3.10 
   5  -9   4   63.59    5.10 
   5  -9   4   57.29    4.70 
   5  -9   4   59.49    4.30 
  -5   9  -4   65.09    5.20 
   5   9   4   70.09    5.60 
   5   9   4   65.29    6.10 
   6  -9   4    5.40    1.80 
   6  -9   4    2.60    1.40 
   6  -9   4    3.40    1.40 
   6   9   4    2.70    2.00 
  -6   9  -4    4.70    1.80 
   7  -9   4   56.99    5.50 
   7  -9   4   76.49    4.90 
  -7  -9  -4   67.79    6.80 
   7   9   4   90.79    7.50 
   8  -9   4    0.20    2.00 
   8  -9   4    4.60    1.30 
  -8  -9  -4    4.60    1.60 
   8   9   4    2.40    1.60 
  -9 -10   4    9.70    2.70 
   9 -10  -4   13.60    2.20 
   9 -10  -4    7.00    1.40 
   9  10  -4   15.60    2.50 
  -9  10   4   10.00    2.60 
  -8 -10   4    2.90    1.40 
   8 -10  -4    0.40    1.80 
   8 -10  -4    4.00    1.80 
   8  10  -4    2.60    1.90 
  -8  10   4    1.90    1.70 
   7 -10  -4   92.29    6.40 
  -7 -10   4   93.39    5.90 
   7 -10  -4   97.09    5.70 
   7  10  -4   90.89    6.50 
  -7  10   4  112.89    7.90 
  -6 -10   4   73.99    5.60 
  -6 -10   4   87.79    5.50 
   6 -10  -4   82.69    5.10 
   6 -10  -4   81.09    5.90 
   6  10  -4   84.19    6.50 
  -6  10   4   84.39    7.60 
   6  10  -4   81.89    5.90 
  -6  10   4   93.39    7.00 
  -5 -10   4   40.70    4.00 
   5 -10  -4   59.79    4.40 
  -5 -10   4   53.79    4.30 
   5 -10  -4   55.29    4.60 
  -5  10   4   48.60    5.60 
   5  10  -4   48.80    5.00 
  -5  10   4   53.19    5.20 
   4 -10  -4   29.70    2.50 
  -4 -10   4   30.30    2.90 
   4 -10  -4   30.60    3.20 
  -4 -10   4   27.80    3.00 
  -4 -10   4   31.30    3.20 
  -4  10   4   30.40    3.80 
   4  10  -4   26.20    3.30 
   4  10  -4   28.30    3.70 
  -4  10   4   22.20    3.90 
   3 -10  -4    9.20    1.60 
  -3 -10   4   12.90    2.40 
   3 -10  -4    9.70    1.50 
   3 -10  -4   11.20    2.20 
  -3 -10   4    9.10    2.10 
  -3 -10   4    9.00    1.70 
  -3  10   4   11.70    2.40 
   3  10  -4   11.90    2.30 
  -3  10   4   10.50    2.70 
   3  10  -4   11.10    3.10 
  -2 -10   4  216.58   11.10 
   2 -10  -4  235.68   11.80 
  -2 -10   4  232.28   11.80 
   2 -10  -4  215.88   10.70 
  -2 -10   4  221.58   11.50 
   2 -10  -4  209.68   10.50 
  -2  10   4  192.58   10.70 
   2  10  -4  217.28   12.20 
   2  10  -4  223.88   11.90 
  -2  10   4  209.78   11.90 
  -2  10   4  222.68   13.80 
  -1 -10   4   89.59    6.20 
  -1 -10   4   93.09    5.90 
  -1 -10   4   79.79    5.50 
   1 -10  -4   96.19    6.20 
  -1 -10   4   88.89    5.80 
   1  10  -4  100.29    6.50 
   1  10  -4   97.09    6.50 
  -1  10   4   92.59    7.70 
  -1  10   4   80.69    5.80 
  -1  10   4   89.19    5.60 
  -1  10   4   88.49    6.10 
   0 -10   4  268.57   13.40 
   0 -10   4  242.48   13.10 
   0 -10   4  274.57   13.00 
   0 -10  -4  273.27   13.60 
   0 -10   4  256.97   13.10 
   0  10   4  263.47   15.50 
   0  10   4  243.48   13.60 
   0  10  -4  263.37   13.80 
   0  10  -4  256.87   13.70 
   0  10   4  251.27   13.30 
   0  10   4  262.47   13.30 
   1 -10   4   16.90    2.70 
   1 -10   4   22.50    2.60 
   1 -10   4   23.60    3.70 
   1 -10   4   24.70    2.80 
  -1 -10  -4   26.80    3.10 
   1  10   4   35.20    4.60 
   1  10   4   23.00    3.20 
  -1  10  -4   27.40    3.60 
  -1  10  -4   23.60    2.90 
   1  10   4   26.90    3.20 
   2 -10   4  176.98    9.10 
   2 -10   4  165.68    9.80 
   2 -10   4  168.18    9.50 
   2 -10   4  168.78    9.40 
   2  10   4  187.38   10.10 
  -2  10  -4  165.18    9.50 
   2  10   4  168.18   11.10 
   2  10   4  166.18   10.50 
  -2  10  -4  179.08   10.30 
   3 -10   4   16.90    2.60 
   3 -10   4   20.80    3.00 
   3 -10   4   20.60    3.00 
   3  10   4   19.10    3.40 
   3  10   4   19.70    3.50 
   3  10   4   15.80    3.20 
  -3  10  -4   16.20    3.10 
   4 -10   4    8.00    2.20 
   4 -10   4    7.40    1.60 
   4  10   4    6.60    2.30 
   4  10   4   10.40    2.70 
  -4  10  -4    9.60    2.40 
   5 -10   4   91.89    6.30 
   5 -10   4  102.09    6.10 
   5  10   4  101.19    7.20 
  -5  10  -4  104.19    6.70 
   6 -10   4   23.90    2.90 
   6 -10   4   23.00    2.50 
  -6 -10  -4   17.40    2.80 
   6  10   4   22.70    3.50 
  -6  10  -4   23.30    3.00 
   7 -10   4   31.30    2.70 
   7 -10   4   19.60    3.00 
  -7 -10  -4   24.60    2.90 
   7  10   4   25.90    3.40 
   8 -11  -4    2.10    1.90 
   8 -11  -4    2.60    1.10 
  -8  11   4   -0.10    1.60 
   8  11  -4    3.70    1.60 
   7 -11  -4   14.90    2.60 
  -7 -11   4   13.30    3.10 
   7  11  -4   12.80    3.20 
  -7  11   4   15.70    3.30 
   6 -11  -4   11.30    2.50 
   6 -11  -4   11.50    1.90 
  -6 -11   4   16.90    2.30 
  -6  11   4   12.30    2.80 
   6  11  -4   15.40    2.80 
  -5 -11   4   50.49    4.10 
  -5 -11   4   49.60    4.20 
   5 -11  -4   50.79    3.70 
   5 -11  -4   49.40    4.50 
   5  11  -4   48.20    5.30 
   5  11  -4   59.79    5.00 
  -5  11   4   60.89    6.60 
  -5  11   4   61.69    5.50 
  -4 -11   4   17.00    2.60 
  -4 -11   4   19.00    2.70 
   4 -11  -4   22.20    2.20 
   4 -11  -4   11.70    2.50 
   4  11  -4   17.20    3.40 
  -4  11   4   16.40    3.20 
   4  11  -4   17.80    2.90 
  -4  11   4   20.60    4.10 
  -3 -11   4   15.00    2.80 
  -3 -11   4   13.80    2.40 
   3 -11  -4   18.60    2.40 
   3 -11  -4   19.10    2.80 
   3  11  -4   13.20    3.40 
  -3  11   4    9.30    3.20 
  -3  11   4   20.20    4.50 
   3  11  -4   16.20    3.10 
  -2 -11   4   60.19    5.10 
   2 -11  -4   67.69    5.10 
  -2 -11   4   59.59    4.60 
  -2  11   4   65.89    6.40 
   2  11  -4   58.29    5.40 
  -2  11   4   62.89    5.20 
   2  11  -4   58.99    6.60 
   1 -11  -4  344.27   16.40 
  -1 -11   4  323.37   15.90 
  -1 -11   4  293.07   15.30 
  -1 -11   4  319.47   15.90 
  -1 -11   4  325.97   16.30 
   1  11  -4  328.07   16.90 
   1  11  -4  297.67   16.50 
  -1  11   4  316.67   15.60 
  -1  11   4  308.07   16.20 
  -1  11   4  330.47   18.70 
   0 -11   4   68.09    4.90 
   0 -11   4   75.49    5.00 
   0 -11   4   71.09    5.20 
   0 -11   4   71.69    5.20 
   0 -11  -4   78.79    5.70 
   0  11  -4   81.69    8.80 
   0  11   4   73.99    5.30 
   0  11  -4   70.19    5.50 
   0  11   4   69.89    6.90 
   0  11   4   70.99    5.50 
   1 -11   4  260.17   13.00 
   1 -11   4  276.67   13.30 
   1 -11   4  257.37   12.90 
   1 -11   4  244.58   13.00 
  -1  11  -4  237.68   13.10 
   1  11   4  229.18   13.60 
   1  11   4  238.28   15.00 
  -1  11  -4  267.57   13.80 
   2 -11   4   97.99    6.50 
   2 -11   4  101.59    6.60 
   2 -11   4  111.89    6.40 
   2 -11   4  102.49    6.60 
   2  11   4   93.89    7.30 
  -2  11  -4  106.29    7.20 
   2  11   4  104.09    7.00 
   2  11   4   98.69    7.90 
   3 -11   4   78.59    6.20 
   3 -11   4   79.19    5.10 
   3 -11   4   74.09    5.40 
   3 -11   4   70.19    5.30 
  -3  11  -4   83.29    6.10 
   3  11   4   81.19    6.00 
   3  11   4   75.79    6.50 
   4 -11   4   72.39    5.80 
   4 -11   4   93.99    5.50 
   4 -11   4   79.09    5.60 
   4  11   4   85.99    6.30 
  -4  11  -4   89.09    6.20 
   5 -11   4   12.70    2.20 
   5 -11   4   11.40    2.20 
  -5  11  -4   10.80    3.30 
   5  11   4   12.00    2.80 
   6 -11   4   10.50    1.80 
   6 -11   4   11.70    2.20 
  -6 -11  -4    6.40    1.60 
   6  11   4    8.30    2.30 
  -6  11  -4    8.70    2.00 
   7 -12  -4    3.90    1.10 
   7 -12  -4    4.00    2.70 
  -7 -12   4    7.60    1.30 
  -7  12   4    4.50    2.00 
   7  12  -4    5.80    1.70 
   6 -12  -4    1.50    1.00 
   6 -12  -4   -0.10    1.50 
  -6 -12   4    3.90    1.40 
   6  12  -4    0.20    2.00 
  -6  12   4    2.60    1.70 
   5 -12  -4   31.10    2.70 
   5 -12  -4   35.60    3.80 
  -5 -12   4   34.80    3.20 
  -5  12   4   37.60    4.30 
   5  12  -4   36.00    4.00 
   4 -12  -4   45.80    3.40 
   4 -12  -4   48.70    4.20 
  -4 -12   4   45.50    3.90 
  -4  12   4   52.19    4.80 
   4  12  -4   46.80    4.60 
  -3 -12   4    4.70    1.70 
  -3 -12   4    6.00    1.40 
  -3  12   4    6.30    2.00 
   3  12  -4    8.20    2.50 
  -3  12   4    7.80    3.00 
   3  12  -4    7.30    2.00 
   2 -12  -4   76.69    5.60 
  -2 -12   4   73.09    5.50 
   2  12  -4   58.99    7.30 
  -2  12   4   67.79    5.50 
   2  12  -4   73.59    5.80 
  -1 -12   4   28.00    2.90 
  -1 -12   4   26.10    3.20 
   1 -12  -4   31.90    3.60 
  -1 -12   4   31.10    3.60 
  -1  12   4   27.90    3.10 
  -1  12   4   30.80    5.00 
  -1  12   4   25.00    3.60 
   1  12  -4   20.30    3.60 
   1  12  -4   28.90    3.80 
   0 -12  -4  120.99    7.70 
   0 -12   4  132.69    7.90 
   0 -12   4  102.79    8.90 
   0 -12   4  115.69    7.30 
   0  12   4  114.19    7.10 
   0  12  -4  129.39    8.20 
   1 -12   4  185.68   10.80 
   1 -12   4  184.68   12.60 
   1 -12   4  207.88   10.60 
   1  12   4  186.88   11.50 
   1  12   4  187.48   12.90 
  -1  12  -4  229.48   11.80 
   1  12   4  217.38   11.10 
   2 -12   4   60.59    4.60 
   2 -12   4   65.49    4.60 
   2 -12   4   66.69    4.90 
  -2  12  -4   71.59    5.70 
   2  12   4   65.99    5.20 
   3 -12   4   37.70    3.50 
   3 -12   4   36.40    3.30 
   3 -12   4   39.70    3.60 
   3  12   4   35.50    4.00 
  -3  12  -4   39.10    4.10 
   4 -12   4   19.20    3.00 
  -4 -12  -4   31.00    3.10 
   4 -12   4   30.70    3.00 
   4 -12   4   28.30    2.80 
   4  12   4   25.50    3.40 
  -4  12  -4   31.40    4.80 
   5 -12   4    2.70    1.20 
   5 -12   4    4.30    1.70 
  -5 -12  -4    0.20    1.10 
  -5  12  -4    1.90    1.60 
   5  12   4    2.50    1.60 
  -6 -13   4    3.50    1.30 
   6 -13  -4    4.70    1.60 
   6 -13  -4    3.70    1.10 
  -6  13   4    3.40    1.70 
   6  13  -4    4.90    1.90 
  -5 -13   4    5.70    1.50 
   5 -13  -4    4.10    1.80 
   5  13  -4    8.10    2.20 
  -5  13   4    4.80    2.00 
  -4 -13   4   47.10    5.00 
   4 -13  -4   52.69    4.40 
   4  13  -4   54.79    4.70 
  -4  13   4   49.60    4.80 
  -3 -13   4   33.90    3.30 
   3 -13  -4   23.50    3.10 
   3  13  -4   28.90    3.70 
  -3  13   4   24.00    3.40 
  -2 -13   4   44.00    4.00 
   2 -13  -4   49.40    4.30 
  -2  13   4   47.90    4.40 
   2  13  -4   46.40    4.60 
  -1 -13   4   12.80    2.50 
   1 -13  -4    9.00    2.30 
  -1  13   4    7.20    2.40 
   1  13  -4    8.40    2.30 
   0 -13   4   55.99    4.60 
   0 -13   4   60.79    5.00 
   0  13  -4   60.09    5.40 
   0  13   4   64.89    4.70 
   1 -13   4   80.69    6.00 
   1 -13   4   86.79    5.70 
   1  13   4   82.69    5.80 
  -1  13  -4   86.39    6.40 
   2 -13   4   59.79    4.20 
   2 -13   4   49.90    4.30 
  -2  13  -4   62.09    5.10 
   2  13   4   59.59    5.70 
   3 -13   4   40.80    3.80 
   3 -13   4   48.60    3.60 
   3  13   4   45.60    4.30 
  -3  13  -4   44.50    4.20 
   4 -13   4   12.20    2.10 
   4 -13   4   14.40    2.00 
  -4  13  -4   11.40    2.10 
   4  13   4   10.60    2.10 
   5 -14  -4   28.50    3.20 
  -5 -14   4   39.70    2.80 
   5  14  -4   39.50    3.70 
  -5  14   4   31.70    3.50 
   4 -14  -4   14.40    2.40 
  -4 -14   4   15.00    2.00 
  -4  14   4   12.80    2.30 
   4  14  -4   11.30    2.30 
   3 -14  -4    5.30    1.70 
  -3 -14   4    7.00    1.70 
   3  14  -4    9.00    2.20 
  -3  14   4    7.90    2.20 
   2 -14  -4    5.80    1.70 
  -2 -14   4    4.00    1.60 
   2  14  -4    4.80    2.90 
  -1 -14   4   22.00    2.70 
   1  14  -4   16.90    4.40 
   0 -14   4   64.99    4.70 
   0  14   4   53.59    4.40 
   0  14  -4   63.09    6.90 
   1 -14   4   44.70    4.10 
  -1  14  -4   48.60    4.50 
   1  14   4   45.80    3.90 
   2 -14   4    6.90    1.70 
   2 -14   4    3.40    1.70 
  -2  14  -4    8.00    1.90 
   2  14   4    5.00    1.80 
   3 -14   4   41.70    3.80 
   3 -14   4   43.80    5.20 
  -3  14  -4   51.29    3.90 
   3  14   4   45.10    3.70 
  -2 -15   4   39.30    3.10 
   2  15  -4   43.30    4.00 
  -1 -15   4    0.90    1.00 
   1  15  -4   -1.40    1.20 
   0 -15   4    9.90    1.80 
   0  15  -4    8.20    2.10 
 -11   0   5   79.19    6.80 
 -10   0   5   16.90    3.00 
 -10   0   5   17.20    3.60 
  -9   0   5   47.50    5.10 
  -9   0   5   49.20    4.50 
  -9   0   5   53.29    5.40 
  -8   0   5  221.98   12.40 
  -8   0   5  225.18   12.70 
  -8   0   5  202.18   11.80 
  -8   0   5  225.58   11.70 
  -7   0   5  306.67   15.50 
  -7   0   5  298.97   15.50 
  -7   0   5  312.87   16.10 
   7   0  -5  312.87   14.80 
  -7   0   5  314.57   15.80 
  -7   0   5  320.67   15.60 
   7   0  -5  299.77   14.30 
  -7   0   5  314.47   15.30 
  -6   0   5    1.30    1.30 
   6   0  -5    1.60    0.60 
  -6   0   5    1.60    1.10 
  -6   0   5    3.10    1.30 
  -6   0   5    0.70    1.20 
  -6   0   5    1.30    1.10 
  -6   0   5    0.10    1.10 
   6   0  -5    0.90    0.80 
  -5   0   5  171.48    9.70 
  -5   0   5  185.08   10.10 
  -5   0   5  173.08    9.80 
  -5   0   5  186.88    9.20 
  -5   0   5  172.58    9.00 
  -5   0   5  184.58    9.50 
   5   0  -5  190.38    8.60 
  -4   0   5  127.99    7.20 
  -4   0   5  141.29    7.00 
  -4   0   5  135.39    8.30 
   4   0  -5  141.89    6.50 
  -4   0   5  133.69    7.00 
  -4   0   5  149.39    8.20 
  -4   0   5  132.29    7.70 
  -3   0   5  677.93   30.40 
  -3   0   5  645.14   28.80 
   3   0  -5  657.53   28.40 
  -2   0   5  593.04   27.10 
  -2   0   5  578.54   25.40 
  -1   0   5   34.10    3.10 
  -1   0   5   36.80    2.10 
   0   0   5  356.06   17.00 
   1   0   5  220.28   11.10 
   2   0   5  100.19    5.60 
   2   0   5  102.19    5.90 
   2   0   5   99.29    6.20 
   2   0   5  102.39    4.80 
   3   0   5   87.69    4.30 
   3   0   5   79.99    5.00 
   3   0   5   76.69    7.10 
   4   0   5  388.16   17.60 
   4   0   5  395.26   18.50 
  -4   0  -5  379.36   18.80 
   5   0   5   32.40    3.40 
  -5   0  -5   33.20    3.40 
   5   0   5   31.50    2.70 
   6   0   5  405.26   19.30 
  -6   0  -5  382.66   19.20 
  -7   0  -5   70.49    5.30 
   7   0   5   68.59    5.20 
  -7   0  -5   64.19    4.80 
   8   0   5   80.99    5.70 
  -8   0  -5   69.89    5.40 
  -9   0  -5  113.29    7.00 
 -12  -1   5    3.30    2.10 
 -12   1   5    4.50    2.20 
 -11  -1   5   28.80    4.10 
 -11   1   5   28.30    4.10 
 -10  -1   5  151.08   10.00 
 -10  -1   5  142.39    9.00 
 -10   1   5  149.49   10.00 
  -9  -1   5  159.98    9.30 
  -9  -1   5  140.79    9.30 
  -9  -1   5  165.28   10.20 
  -9  -1   5  155.08   10.00 
  -9   1   5  159.48   10.30 
  -9   1   5  162.18   10.30 
  -9   1   5  159.58    9.50 
  -9   1   5  143.79    9.10 
  -8  -1   5  145.49    8.20 
  -8  -1   5  133.29    8.30 
  -8  -1   5  126.69   10.30 
  -8  -1   5  148.79    9.00 
  -8  -1   5  136.49    8.90 
  -8   1   5  131.99    7.90 
  -8   1   5  143.39    9.20 
  -8   1   5  125.29    8.60 
  -8   1   5  140.39    8.40 
  -8   1   5  131.09    8.20 
  -7  -1   5  120.19    7.50 
  -7  -1   5  100.89    7.10 
  -7  -1   5  122.09    7.00 
   7  -1  -5  117.69    6.70 
  -7  -1   5  118.29    7.70 
  -7  -1   5  115.09    7.20 
  -7   1   5  119.99    7.80 
  -7   1   5  123.49    7.00 
   7   1  -5  115.19    6.50 
  -7   1   5  116.39    7.50 
  -7   1   5  120.09    7.40 
  -7   1   5  122.19    7.50 
   7   1  -5  128.09    6.70 
  -6  -1   5  638.04   29.50 
  -6  -1   5  638.74   29.20 
   6  -1  -5  626.64   27.90 
  -6  -1   5  641.14   28.90 
  -6  -1   5  632.04   28.60 
  -6  -1   5  600.64   29.10 
   6  -1  -5  659.33   28.40 
  -6  -1   5  634.74   29.30 
  -6   1   5  652.03   29.70 
   6   1  -5  636.74   28.50 
  -6   1   5  616.34   28.80 
   6   1  -5  625.34   29.50 
  -6   1   5  617.74   29.40 
  -6   1   5  627.74   29.10 
  -6   1   5  662.33   29.70 
  -6   1   5  631.64   28.70 
  -5  -1   5   79.49    4.60 
  -5  -1   5   75.59    5.30 
  -5  -1   5   59.89    4.90 
   5  -1  -5   75.29    4.20 
  -5  -1   5   71.59    4.90 
  -5  -1   5   72.69    4.50 
  -5  -1   5   69.09    5.10 
  -5   1   5   76.09    4.50 
  -5   1   5   71.89    4.60 
  -5   1   5   76.79    5.20 
  -5   1   5   71.49    4.80 
  -5   1   5   86.89    5.50 
  -5   1   5   84.39    5.60 
   5   1  -5   75.99    4.00 
  -4  -1   5   73.19    4.20 
  -4  -1   5   65.09    4.80 
  -4  -1   5   69.09    4.30 
  -4  -1   5   76.09    4.70 
   4  -1  -5   75.19    3.90 
  -4  -1   5   75.19    5.20 
  -4   1   5   73.79    5.10 
  -4   1   5   68.49    4.50 
  -4   1   5   74.29    5.00 
   4   1  -5   83.49    3.80 
  -4   1   5   71.89    4.50 
  -4   1   5   77.89    5.40 
  -4   1   5   71.09    4.20 
  -3  -1   5  545.55   25.10 
   3  -1  -5  537.85   23.40 
   3   1  -5  538.35   23.20 
  -3   1   5  550.34   25.30 
   3   1  -5  557.14   23.10 
  -3   1   5  498.55   23.60 
  -2  -1   5 2731.43  110.69 
  -2  -1   5 2705.73  112.29 
  -2   1   5 2379.06  110.49 
  -2   1   5 2560.64  112.29 
  -1  -1   5  211.28    9.50 
  -1  -1   5  221.28   11.10 
  -1   1   5  210.18   11.10 
   0  -1   5  216.38    9.60 
   0  -1   5  222.48   11.10 
   0   1   5  209.38   11.10 
   1  -1   5  157.28    7.30 
   1  -1   5  176.38    8.80 
   1   1   5  151.28    7.30 
   1   1   5  169.18    7.30 
   1   1   5  162.58    8.70 
   2  -1   5  190.68    9.50 
   2  -1   5  202.28    8.90 
   2  -1   5  189.28   10.30 
   2   1   5  199.48    8.90 
   2   1   5  188.48    9.20 
   2   1   5  211.88   10.10 
   2   1   5  183.38    9.60 
   3  -1   5   34.00    2.80 
   3  -1   5   33.70    3.40 
   3  -1   5   37.20    2.30 
   3   1   5   34.80    2.80 
  -3   1  -5   37.50    3.20 
   3   1   5   32.40    2.70 
   3   1   5   36.10    2.30 
   3   1   5   35.80    2.90 
   3   1   5   36.50    3.30 
  -4  -1  -5 1034.80   47.80 
   4  -1   5 1107.09   47.40 
   4  -1   5 1071.99   46.70 
   4   1   5 1076.49   47.60 
   4   1   5 1032.20   47.30 
  -4   1  -5 1107.79   48.00 
  -5  -1  -5  902.41   41.60 
   5  -1   5  901.41   40.80 
   5  -1   5  955.30   41.50 
   5   1   5  941.41   41.60 
  -5   1  -5  978.50   41.90 
   5   1   5  865.51   40.70 
  -6  -1  -5   98.09    6.40 
   6  -1   5  102.59    6.60 
   6   1   5  103.39    6.80 
  -6   1  -5   99.29    6.60 
   7  -1   5  121.69    7.40 
  -7  -1  -5  104.19    6.90 
  -7  -1  -5  119.99    7.80 
  -7   1  -5  115.89    7.30 
  -7   1  -5  108.59    7.10 
   7   1   5  130.59    7.80 
   8  -1   5    4.90    1.80 
  -8  -1  -5    4.60    1.50 
   8   1   5    5.30    1.90 
  -8   1  -5    7.80    1.90 
   9  -1   5   60.19    5.90 
  -9  -1  -5   63.89    5.00 
   9   1   5   64.69    6.40 
  -9   1  -5   62.39    4.50 
 -12  -2   5   20.80    3.10 
 -12   2   5   15.50    3.10 
 -11  -2   5    6.20    2.30 
 -11  -2   5    5.30    2.20 
 -11   2   5    3.60    2.00 
 -10  -2   5  116.39    8.70 
 -10  -2   5  127.19    7.90 
 -10   2   5  128.49    9.10 
  -9  -2   5   58.59    5.60 
  -9  -2   5   64.69    5.40 
  -9  -2   5   61.89    5.00 
  -9  -2   5   67.29    5.90 
  -9   2   5   63.09    5.30 
  -9   2   5   61.09    5.50 
  -9   2   5   69.19    6.10 
  -8  -2   5  210.78   12.30 
  -8  -2   5  214.78   12.30 
  -8  -2   5  221.78   12.10 
  -8  -2   5  214.48   11.50 
  -8   2   5  214.38   11.70 
  -8   2   5  224.38   12.30 
  -8   2   5  202.88   12.20 
  -8   2   5  224.08   11.90 
  -8   2   5  237.18   12.90 
   8   2  -5  210.58   11.10 
  -7  -2   5   88.39    6.30 
  -7  -2   5   85.09    6.30 
   7  -2  -5   88.59    5.60 
  -7  -2   5   87.59    6.00 
  -7  -2   5   91.39    5.80 
  -7   2   5   84.09    8.80 
  -7   2   5   95.39    6.40 
  -7   2   5   94.19    7.10 
   7   2  -5   90.29    5.60 
  -7   2   5   96.09    6.00 
   7   2  -5   94.69    5.40 
  -7   2   5   96.29    6.80 
  -6  -2   5  163.58    9.50 
  -6  -2   5  194.38   11.50 
  -6  -2   5  179.38    9.30 
   6  -2  -5  168.78    9.00 
  -6  -2   5  180.58   10.00 
  -6  -2   5  188.98    9.90 
  -6   2   5  182.48   10.30 
  -6   2   5  173.68    9.40 
   6   2  -5  178.88    8.90 
  -6   2   5  178.78    9.80 
  -6   2   5  181.98   10.10 
   6   2  -5  179.78    9.40 
  -6   2   5  189.78   10.40 
   5  -2  -5  317.27   14.50 
  -5  -2   5  313.47   15.20 
  -5  -2   5  288.87   15.30 
  -5  -2   5  312.47   14.80 
  -5  -2   5  332.27   14.90 
  -5  -2   5  324.87   15.70 
  -5  -2   5  294.67   15.20 
  -5   2   5  305.97   14.80 
   5   2  -5  322.67   14.30 
  -5   2   5  315.27   15.10 
  -5   2   5  309.77   15.70 
  -5   2   5  325.47   16.10 
  -5   2   5  300.17   15.50 
  -4  -2   5  223.48   10.40 
  -4  -2   5  221.28   11.50 
  -4  -2   5  201.98   11.00 
  -4  -2   5  198.58   11.10 
   4  -2  -5  213.38   10.20 
  -4   2   5  235.18   11.90 
   4   2  -5  205.98   10.20 
   4   2  -5  221.18   10.00 
  -4   2   5  213.38   10.50 
  -4   2   5  240.58   12.00 
   3  -2  -5    2.50    0.60 
  -3  -2   5    4.00    1.10 
  -3  -2   5    2.40    0.70 
  -3  -2   5    3.90    1.30 
  -3   2   5    5.80    1.40 
   3   2  -5    3.20    0.40 
  -3   2   5    1.10    1.00 
  -3   2   5   -0.10    1.10 
   3   2  -5    2.40    0.50 
  -2  -2   5  135.29    7.40 
  -2  -2   5  125.49    6.00 
   2  -2  -5  122.29    5.80 
  -2   2   5  115.59    7.40 
  -1  -2   5  420.76   19.50 
  -1  -2   5  404.86   18.10 
  -1   2   5  400.76   17.70 
  -1   2   5  422.06   19.80 
   0  -2   5  606.14   27.50 
   0  -2   5  626.54   28.90 
   0   2   5  683.73   29.20 
   0   2   5  623.84   27.30 
   1  -2   5    1.80    0.30 
   1  -2   5    3.00    1.40 
   1   2   5    1.20    0.80 
   2  -2   5  134.29    6.40 
   2  -2   5  137.09    7.00 
   2  -2   5  136.59    8.00 
  -2   2  -5  131.09    7.50 
   2   2   5  148.09    8.00 
   2   2   5  130.29    7.60 
   2   2   5  133.09    6.80 
   2   2   5  134.49    7.50 
   3  -2   5  103.39    5.70 
   3  -2   5  100.69    5.20 
   3  -2   5  101.59    6.50 
   3   2   5   88.69    5.80 
   3   2   5   92.29    5.80 
   3   2   5  103.09    5.70 
  -3   2  -5  100.39    6.20 
   3   2   5  101.69    6.70 
  -4  -2  -5  137.79    8.20 
   4  -2   5  139.39    9.70 
   4   2   5  139.69    7.30 
   4   2   5  153.28    8.80 
   5  -2   5   67.69    4.60 
  -5  -2  -5   75.09    5.20 
   5  -2   5   79.59    5.20 
  -5   2  -5   75.99    5.50 
   5   2   5   71.79    5.30 
  -6  -2  -5  114.19    7.10 
   6  -2   5  125.09    7.40 
  -6   2  -5  116.59    7.20 
   6   2   5  128.19    7.70 
  -6   2  -5  122.59    7.60 
   7  -2   5   52.49    4.20 
  -7  -2  -5   42.60    3.60 
   7   2   5   46.30    4.50 
  -7   2  -5   44.90    4.00 
  -7   2  -5   45.30    3.90 
   8  -2   5    6.70    1.90 
  -8  -2  -5    6.60    1.90 
  -8   2  -5    6.20    1.70 
   8   2   5    6.20    2.00 
   9  -2   5  149.79    8.30 
  -9  -2  -5  132.79    8.50 
   9   2   5  157.18    8.60 
  -9   2  -5  135.89    7.80 
 -12  -3   5   74.89    5.90 
 -12   3   5   81.39    6.10 
 -11  -3   5  260.17   14.50 
 -11  -3   5  247.68   13.40 
 -11   3   5  264.17   14.80 
 -10  -3   5    9.20    2.30 
 -10  -3   5    4.80    2.00 
 -10  -3   5    8.10    2.30 
 -10   3   5   15.10    3.50 
 -10   3   5   11.40    2.50 
  -9  -3   5   31.50    5.50 
  -9  -3   5   27.70    5.20 
  -9  -3   5   27.00    4.40 
  -9  -3   5   26.00    3.40 
  -9   3   5   29.30    6.90 
  -9   3   5   19.90    3.50 
  -8  -3   5  233.38   12.80 
  -8  -3   5  243.68   13.30 
  -8  -3   5  248.28   12.60 
  -8  -3   5  248.98   13.40 
  -8   3   5  245.68   13.00 
  -8   3   5  247.98   13.90 
   8   3  -5  230.88   12.30 
  -8   3   5  236.78   13.30 
  -8   3   5  223.38   12.70 
   7  -3  -5  168.98    9.20 
  -7  -3   5  173.18    9.90 
  -7  -3   5  166.68    9.40 
  -7  -3   5  178.28    9.20 
  -7  -3   5  165.08    9.80 
  -7   3   5  165.38    9.80 
  -7   3   5  179.58   10.10 
  -7   3   5  167.48   10.00 
  -7   3   5  175.88   10.40 
   7   3  -5  161.18    9.20 
   7   3  -5  158.08    9.80 
  -7   3   5  173.38    9.60 
  -6  -3   5  208.28   10.40 
  -6  -3   5  195.08   10.10 
  -6  -3   5  206.78   10.70 
  -6  -3   5  179.18   10.50 
   6  -3  -5  190.08   10.10 
  -6  -3   5  177.68   10.40 
  -6   3   5  219.78   11.20 
  -6   3   5  192.88   10.30 
   6   3  -5  194.68    9.80 
  -6   3   5  211.08   11.40 
  -6   3   5  194.58   10.60 
  -6   3   5  210.58   11.40 
   6   3  -5  201.88   10.50 
  -5  -3   5  309.17   15.20 
   5  -3  -5  309.37   14.50 
  -5  -3   5  296.47   15.10 
  -5  -3   5  312.37   14.70 
  -5  -3   5  321.57   15.20 
  -5  -3   5  314.27   14.60 
  -5   3   5  304.87   15.50 
  -5   3   5  299.77   15.70 
  -5   3   5  307.87   14.80 
  -5   3   5  298.17   14.90 
  -5   3   5  317.47   16.10 
  -4  -3   5  427.16   20.80 
  -4  -3   5  475.95   20.30 
  -4  -3   5  453.85   20.50 
   4  -3  -5  460.45   20.20 
  -4  -3   5  441.66   20.90 
  -4   3   5  423.56   20.30 
   4   3  -5  425.16   20.10 
  -4   3   5  435.96   21.20 
  -4   3   5  487.85   22.20 
  -4   3   5  446.96   21.50 
  -3  -3   5   40.20    3.00 
   3  -3  -5   37.90    2.50 
  -3  -3   5   42.70    2.70 
   3  -3  -5   40.20    2.60 
  -3  -3   5   37.80    3.10 
  -3   3   5   43.80    3.60 
  -3   3   5   45.80    4.00 
  -3   3   5   45.30    4.00 
  -2  -3   5   88.09    5.60 
  -2  -3   5   99.59    5.00 
   2  -3  -5   93.79    4.90 
  -2   3   5   92.69    4.60 
   2   3  -5   99.89    4.40 
  -2   3   5   95.59    6.00 
  -2   3   5  107.89    6.60 
  -2   3   5   94.09    6.70 
  -1  -3   5  274.47   13.70 
  -1  -3   5  256.57   13.00 
  -1  -3   5  262.97   12.10 
  -1   3   5  294.57   14.00 
  -1   3   5  247.88   12.50 
   0  -3   5 1047.20   45.90 
   0  -3   5 1014.30   44.40 
   0   3   5 1006.00   44.30 
   0   3   5 1068.09   45.60 
   0   3   5 1009.90   46.10 
   1  -3   5  199.88    9.20 
   1  -3   5  196.48   11.20 
   1   3   5  219.18   10.80 
   1   3   5  204.48   10.80 
   1   3   5  199.08    9.50 
   2  -3   5  129.59    6.40 
   2  -3   5  144.19    8.10 
   2  -3   5  131.19    6.80 
   2   3   5  129.99    7.80 
   2   3   5  130.69    7.50 
  -2   3  -5  135.49    7.50 
   2   3   5  123.29    7.10 
   3  -3   5  100.09    5.40 
   3  -3   5   96.69    5.70 
  -3   3  -5  105.79    6.40 
   3   3   5   98.89    6.00 
   3   3   5  105.49    6.80 
   3   3   5  100.89    5.90 
   4  -3   5  280.37   13.90 
   4  -3   5  288.27   14.20 
   4   3   5  304.87   15.50 
  -4   3  -5  301.47   14.90 
   4   3   5  290.47   14.60 
  -5  -3  -5  694.83   33.00 
   5  -3   5  786.12   32.90 
   5   3   5  640.44   32.30 
   5   3   5  727.33   33.30 
  -5   3  -5  688.13   32.50 
   5   3   5  726.53   34.00 
  -5   3  -5  795.52   33.60 
   6  -3   5    9.90    2.10 
  -6  -3  -5   15.20    2.20 
   6   3   5   12.70    2.50 
  -6   3  -5   10.50    2.20 
  -6   3  -5    7.90    1.60 
  -7  -3  -5   13.00    2.20 
   7  -3   5   22.30    2.70 
  -7   3  -5   17.10    2.30 
   7   3   5   17.80    3.00 
  -7   3  -5   19.80    2.60 
   8  -3   5    4.60    1.80 
  -8  -3  -5    3.40    1.80 
   8   3   5    4.50    1.90 
  -8   3  -5    1.30    2.50 
   9  -3   5  101.99    6.10 
  -9  -3  -5   87.69    6.40 
   9   3   5   92.39    6.30 
 -11  -4   5   18.50    5.60 
 -11  -4   5   21.50    3.00 
 -11   4   5   12.50    2.70 
 -11   4   5   11.70    2.50 
 -10  -4   5   13.50    2.60 
 -10  -4   5   22.00    3.00 
 -10   4   5   17.90    3.70 
 -10   4   5   18.30    3.20 
  -9  -4   5  127.09    8.60 
  -9  -4   5  137.29    8.30 
  -9  -4   5  131.89    8.90 
  -9  -4   5  142.89    9.30 
  -9   4   5  156.48   10.00 
  -9   4   5  147.09    9.20 
  -8  -4   5   57.79    5.00 
  -8  -4   5   56.69    5.10 
  -8  -4   5   49.80    4.90 
  -8  -4   5   57.09    4.40 
  -8   4   5   62.49    5.60 
  -8   4   5   59.99    5.00 
  -8   4   5   63.49    5.40 
   8   4  -5   52.69    4.50 
  -7  -4   5  234.98   13.00 
  -7  -4   5  251.07   12.80 
  -7  -4   5  254.47   13.20 
  -7  -4   5  231.38   12.40 
   7   4  -5  243.78   12.80 
  -7   4   5  242.38   13.40 
  -7   4   5  253.57   13.60 
  -7   4   5  261.17   14.00 
  -7   4   5  227.98   13.00 
  -6  -4   5  114.19    6.60 
  -6  -4   5  112.89    9.20 
  -6  -4   5  111.59    6.50 
  -6  -4   5  113.39    6.90 
   6  -4  -5  106.59    6.50 
   6   4  -5  117.79    7.00 
  -6   4   5  119.19    9.40 
  -6   4   5  111.79    7.90 
  -6   4   5  111.09    6.80 
  -6   4   5  101.59    7.50 
  -5  -4   5  278.17   14.10 
  -5  -4   5  257.27   14.00 
  -5  -4   5  306.17   14.60 
  -5  -4   5  289.77   13.70 
   5  -4  -5  282.77   13.70 
  -5  -4   5  288.07   14.10 
  -5   4   5  278.57   13.80 
  -5   4   5  282.77   14.80 
   5   4  -5  290.97   14.40 
  -5   4   5  265.77   13.80 
  -5   4   5  284.77   14.60 
  -5   4   5  292.07   15.30 
   4  -4  -5  158.78    7.80 
  -4  -4   5  150.58    8.70 
  -4  -4   5  155.28    8.50 
  -4  -4   5  173.58    8.10 
  -4  -4   5  159.58    8.20 
  -4  -4   5  156.78    8.70 
   4  -4  -5  163.68    8.10 
  -4   4   5  143.19    8.70 
  -4   4   5  150.38    8.20 
  -4   4   5  148.59    9.10 
  -4   4   5  161.48    9.70 
   3  -4  -5  556.24   25.00 
   3  -4  -5  538.55   24.70 
  -3  -4   5  531.95   25.70 
  -3  -4   5  589.04   24.90 
  -3  -4   5  549.45   25.20 
  -3  -4   5  532.05   25.40 
  -3   4   5  574.54   26.50 
  -3   4   5  554.34   25.30 
  -3   4   5  550.14   25.90 
  -3   4   5  600.34   26.90 
   3   4  -5  563.24   24.60 
  -2  -4   5   68.49    3.80 
  -2  -4   5   64.09    4.70 
  -2  -4   5   57.49    5.80 
  -2  -4   5   67.19    4.20 
   2  -4  -5   66.29    3.60 
   2  -4  -5   64.99    3.80 
  -2   4   5   63.59    5.10 
  -2   4   5   63.29    3.50 
  -2   4   5   70.29    4.70 
  -1  -4   5  192.58    8.70 
  -1  -4   5  170.28    9.00 
   1  -4  -5  170.38    8.50 
  -1  -4   5  180.58    9.60 
  -1  -4   5  183.68    9.80 
   1   4  -5  185.08    8.10 
  -1   4   5  174.08    9.60 
  -1   4   5  181.78    8.50 
  -1   4   5  191.98   10.40 
   0  -4   5   80.49    4.30 
   0  -4   5   81.69    5.40 
   0   4   5   80.79    5.70 
   0   4  -5   70.69    4.70 
   0   4   5   84.19    5.20 
   0   4   5   72.19    4.10 
   1  -4   5   37.30    3.50 
   1  -4   5   35.90    2.60 
   1  -4   5   35.30    2.30 
   1   4   5   31.60    3.10 
   1   4   5   34.90    2.80 
   1   4   5   38.20    3.50 
   1   4   5   42.80    3.50 
  -1   4  -5   36.50    3.00 
   2  -4   5   27.30    2.30 
   2  -4   5   29.70    3.40 
   2  -4   5   27.20    2.10 
   2   4   5   25.70    2.80 
   2   4   5   26.80    2.90 
   2   4   5   24.20    2.50 
  -2   4  -5   26.80    2.70 
   3  -4   5  289.57   14.00 
   3  -4   5  295.17   14.30 
   3   4   5  291.27   14.70 
   3   4   5  298.77   14.70 
  -3   4  -5  310.07   15.00 
   3   4   5  310.77   15.60 
   4  -4   5  544.05   25.60 
   4  -4   5  520.65   25.40 
   4   4   5  568.14   26.20 
   4   4   5  576.54   27.10 
  -4   4  -5  594.14   26.50 
   5  -4   5  490.55   22.60 
  -5  -4  -5  433.66   22.50 
   5   4   5  474.85   23.10 
   5   4   5  481.55   24.00 
  -5   4  -5  523.75   23.40 
   6  -4   5   14.50    2.60 
  -6  -4  -5   10.30    2.00 
   6   4   5    9.10    2.20 
  -6   4  -5   15.20    2.90 
   6   4   5   10.80    2.30 
   7  -4   5   82.69    5.80 
   7   4   5   83.89    6.40 
  -8  -4  -5   40.80    4.40 
   8  -4   5   38.40    3.70 
  -8   4  -5   31.50    3.60 
   9  -4   5    3.80    1.00 
  -9  -4  -5    4.70    1.70 
   9  -4   5    7.00    1.70 
   9   4   5    3.60    1.60 
 -11  -5   5   52.09    4.90 
 -11  -5   5   49.30    4.10 
 -11   5   5   57.69    5.30 
 -11   5   5   48.00    4.30 
 -10  -5   5   73.29    6.00 
 -10  -5   5   73.39    5.40 
 -10   5   5   82.49    6.70 
 -10   5   5   66.19    5.70 
  -9  -5   5  210.68   12.00 
  -9  -5   5  192.38   11.60 
  -9  -5   5  224.48   12.20 
  -9  -5   5  207.78   11.20 
   9   5  -5  187.48   11.60 
  -9   5   5  201.88   12.10 
  -9   5   5  210.28   12.70 
  -8  -5   5  148.49    8.30 
  -8  -5   5  154.28    9.30 
  -8  -5   5  134.59    8.60 
  -8  -5   5  142.89    9.00 
  -8   5   5  131.19    9.00 
  -8   5   5  150.98    9.50 
   8   5  -5  147.79    8.80 
  -8   5   5  141.89    9.70 
  -7  -5   5   36.30    3.70 
  -7  -5   5   38.80    3.90 
  -7  -5   5   34.00    3.40 
  -7  -5   5   37.50    3.70 
  -7   5   5   39.40    4.30 
  -7   5   5   41.10    4.60 
  -7   5   5   37.30    4.20 
   7   5  -5   38.30    3.70 
   6  -5  -5  236.38   12.20 
  -6  -5   5  214.88   11.70 
  -6  -5   5  224.68   11.50 
  -6  -5   5  225.78   11.30 
  -6  -5   5  221.08   11.80 
   6   5  -5  224.58   12.10 
  -6   5   5  216.38   12.50 
  -6   5   5  216.48   12.30 
  -6   5   5  214.98   12.80 
  -5  -5   5   30.80    4.20 
   5  -5  -5   26.50    2.60 
  -5  -5   5   27.60    2.70 
  -5  -5   5   25.30    2.60 
   5  -5  -5   27.30    2.40 
  -5  -5   5   26.80    2.70 
  -5  -5   5   23.60    2.80 
   5   5  -5   27.10    3.10 
  -5   5   5   21.60    2.90 
  -5   5   5   23.90    3.40 
  -5   5   5   27.10    3.60 
  -5   5   5   29.20    3.30 
  -4  -5   5   16.20    1.90 
  -4  -5   5   13.40    2.40 
  -4  -5   5   12.90    1.80 
  -4  -5   5   16.00    2.10 
   4  -5  -5   12.10    1.80 
  -4  -5   5   16.60    2.60 
  -4   5   5   12.10    2.20 
  -4   5   5   10.50    3.60 
  -4   5   5    9.70    3.10 
  -3  -5   5  164.38    8.80 
   3  -5  -5  157.48    8.00 
  -3  -5   5  155.78    8.90 
  -3  -5   5  172.08    8.60 
   3  -5  -5  162.18    8.40 
  -3  -5   5  171.38    8.30 
   3   5  -5  158.78    8.10 
  -3   5   5  159.68    9.10 
  -3   5   5  164.88   10.00 
  -2  -5   5   96.99    5.50 
  -2  -5   5   91.69    5.70 
  -2  -5   5   97.59    5.20 
   2  -5  -5   93.69    5.00 
   2  -5  -5   92.59    5.30 
  -2   5   5   93.99    6.70 
   2   5  -5   96.89    4.80 
  -2   5   5   92.99    6.00 
  -2   5   5   88.79    4.90 
  -1  -5   5  267.47   13.00 
  -1  -5   5  247.68   12.50 
  -1  -5   5  272.47   12.20 
   1  -5  -5  258.57   12.00 
  -1  -5   5  252.87   13.10 
  -1   5   5  247.28   12.00 
  -1   5   5  253.87   13.80 
   1   5  -5  266.57   11.60 
  -1   5   5  251.67   12.70 
   0  -5  -5  112.69    5.80 
   0  -5   5  110.69    6.90 
   0  -5   5  119.99    5.90 
   0   5   5  113.99    7.30 
   0   5   5  112.99    6.70 
   0   5  -5  109.19    5.40 
   0   5   5   96.69    6.20 
   0   5   5  102.89    5.80 
   0   5  -5  110.39    6.30 
   0   5   5  117.09    6.70 
   1  -5   5  155.78    7.80 
   1  -5   5  144.19    7.50 
   1  -5   5  149.09    7.90 
   1  -5   5  152.28    9.10 
   1   5   5  163.68    8.30 
  -1   5  -5  172.58    8.60 
   1   5   5  154.18    8.70 
   1   5   5  165.28    9.40 
   1   5   5  166.28    9.10 
   2  -5   5  435.96   20.30 
   2  -5   5  449.66   20.80 
   2  -5   5  421.26   20.20 
   2  -5   5  431.56   20.60 
   2   5   5  464.85   22.00 
   2   5   5  490.75   22.20 
   2   5   5  467.65   21.30 
  -2   5  -5  479.55   21.50 
   3  -5   5    3.30    0.90 
   3  -5   5    3.60    1.00 
   3  -5   5    2.80    1.10 
  -3   5  -5    4.70    1.50 
   3   5   5    3.70    1.60 
   3   5   5    3.70    1.60 
   4  -5   5  324.67   15.90 
   4  -5   5  314.17   16.30 
   4  -5   5  320.17   15.30 
   4   5   5  335.37   16.50 
  -4   5  -5  344.37   16.60 
   4   5   5  323.97   17.20 
  -5  -5  -5  221.58   12.30 
   5  -5   5  250.67   12.70 
   5   5   5  257.07   15.70 
   5   5   5  235.48   13.10 
  -5   5  -5  264.27   13.40 
   6  -5   5   17.30    2.80 
  -6   5  -5   17.80    2.80 
   6   5   5   19.00    3.00 
   6   5   5   11.10    2.60 
   7  -5   5  126.29    7.40 
  -7   5  -5  112.39    7.20 
   7   5   5  115.69    7.80 
   8  -5   5   14.10    2.80 
   8  -5   5   19.50    2.70 
   8  -5   5   19.20    2.20 
  -8  -5  -5   22.80    3.30 
   8   5   5   22.00    3.40 
   9  -5   5   26.30    2.90 
   9  -5   5   25.70    2.90 
  -9  -5  -5   25.40    3.20 
   9   5   5   33.50    3.30 
  11  -6  -5    7.40    1.30 
  11  -6  -5    8.10    1.50 
 -11  -6   5   12.70    2.30 
 -11  -6   5   12.80    2.10 
 -11   6   5   10.70    4.50 
 -11   6   5    6.00    1.90 
  10  -6  -5    4.40    1.60 
 -10  -6   5   10.20    1.90 
 -10  -6   5    6.60    2.20 
 -10   6   5    8.00    2.40 
 -10   6   5    7.80    3.60 
  -9  -6   5   93.19    6.50 
  -9  -6   5   81.39    6.30 
  -9  -6   5   92.79    6.80 
  -9  -6   5   91.19    6.00 
  -9   6   5   89.89    7.30 
   9   6  -5   74.39    6.20 
  -9   6   5   87.99    6.90 
  -8  -6   5   42.20    4.00 
  -8  -6   5   39.30    5.70 
  -8  -6   5   43.70    4.10 
   8   6  -5   42.00    4.10 
  -8   6   5   32.80    4.80 
  -8   6   5   39.70    5.00 
  -7  -6   5  260.87   14.00 
  -7  -6   5  275.87   14.30 
   7  -6  -5  269.17   13.50 
  -7  -6   5  282.97   13.70 
   7   6  -5  274.77   14.50 
  -7   6   5  265.57   14.80 
  -7   6   5  265.47   15.10 
  -7   6   5  248.28   14.90 
  -6  -6   5  489.45   22.90 
  -6  -6   5  480.25   23.60 
   6  -6  -5  476.55   22.70 
  -6  -6   5  504.65   22.90 
  -6  -6   5  513.25   23.40 
  -6   6   5  471.15   24.60 
   6   6  -5  463.45   22.30 
  -6   6   5  500.85   24.50 
   6   6  -5  505.65   23.80 
  -6   6   5  478.35   23.90 
  -5  -6   5   68.49    4.70 
  -5  -6   5   67.89    4.70 
  -5  -6   5   69.29    4.90 
   5  -6  -5   59.99    3.60 
  -5  -6   5   71.29    4.60 
   5  -6  -5   63.49    4.30 
   5  -6  -5   63.69    4.60 
  -5   6   5   59.09    5.20 
  -5   6   5   63.49    5.80 
   5   6  -5   64.29    5.20 
   5   6  -5   61.69    4.40 
   4  -6  -5    7.60    1.40 
  -4  -6   5   11.60    2.20 
   4  -6  -5    8.70    1.60 
  -4  -6   5    9.70    1.90 
  -4  -6   5   12.70    1.90 
   4  -6  -5   10.00    1.40 
  -4  -6   5    7.50    1.50 
  -4   6   5    7.30    2.30 
   4   6  -5    8.30    1.50 
  -4   6   5    8.40    2.00 
  -4   6   5    8.10    3.70 
   4   6  -5    8.90    2.00 
   3  -6  -5  525.55   23.90 
   3  -6  -5  530.45   23.40 
  -3  -6   5  530.05   23.80 
  -3  -6   5  496.85   24.00 
  -3  -6   5  523.25   24.10 
   3   6  -5  493.05   23.50 
  -3   6   5  497.85   24.50 
  -3   6   5  537.95   25.80 
  -2  -6   5  141.39    8.40 
   2  -6  -5  140.69    9.20 
   2  -6  -5  151.68    7.70 
  -2  -6   5  145.49    8.10 
   2  -6  -5  148.09    6.90 
  -2  -6   5  152.58    8.40 
  -2  -6   5  149.59    7.80 
  -2   6   5  169.28    8.90 
  -2   6   5  176.98   12.40 
   2   6  -5  146.89    8.10 
   2   6  -5  146.49    7.50 
  -1  -6   5  139.69    7.80 
  -1  -6   5  126.99    6.70 
  -1  -6   5  139.79    7.10 
  -1  -6   5  138.39    8.00 
  -1  -6   5  125.79    6.70 
   1  -6  -5  132.09    7.00 
   1   6  -5  137.49    6.90 
  -1   6   5  138.09    9.00 
  -1   6   5  133.39    8.00 
  -1   6   5  132.69    7.60 
   1   6  -5  137.79    7.10 
   0  -6  -5  354.26   16.00 
   0  -6   5  345.97   15.90 
   0  -6   5  320.97   15.40 
   0  -6   5  337.67   17.00 
   0   6  -5  349.07   16.20 
   0   6   5  352.56   16.80 
   0   6  -5  331.77   15.40 
   0   6   5  339.17   16.70 
   0   6   5  311.47   15.90 
   0   6   5  366.86   17.90 
   1  -6   5  211.38   10.50 
   1  -6   5  204.28   10.40 
   1  -6   5  206.18   10.10 
   1  -6   5  205.38   10.10 
   1  -6   5  216.28   10.60 
  -1   6  -5  234.68   11.10 
   1   6   5  214.38   12.00 
   1   6   5  203.98   11.10 
   1   6   5  218.68   11.60 
   1   6   5  217.18   10.80 
   2  -6   5  118.99    6.70 
   2  -6   5  119.59    6.20 
   2  -6   5  119.89    6.80 
   2   6   5  112.89    7.00 
  -2   6  -5  135.69    7.90 
   2   6   5  123.39    7.80 
   2   6   5  120.39    7.70 
   3  -6   5   10.80    1.80 
   3  -6   5   11.70    1.70 
   3  -6   5   11.00    2.00 
   3   6   5   11.80    2.30 
   3   6   5   11.50    2.30 
   3   6   5   11.20    2.40 
  -3   6  -5   11.00    2.20 
   4  -6   5    8.10    1.50 
   4  -6   5    6.80    1.70 
   4  -6   5    4.70    1.40 
   4   6   5    7.70    2.00 
   4   6   5    6.50    2.00 
  -4   6  -5    9.50    2.30 
   5  -6   5  147.89    7.60 
   5  -6   5  147.29    8.30 
   5  -6   5  137.39    7.70 
  -5  -6  -5  133.79    7.90 
   5   6   5  138.69    9.40 
  -5   6  -5  153.38    9.00 
   5   6   5  150.78    9.10 
   6  -6   5   99.59    5.70 
   6  -6   5  103.99    6.50 
   6  -6   5   86.39    5.80 
   6   6   5  104.09    7.20 
   6   6   5  101.69    7.70 
  -6   6  -5  108.49    6.90 
   7  -6   5   26.70    3.00 
   7  -6   5   34.90    2.80 
   7  -6   5   33.90    3.40 
  -7   6  -5   28.00    3.50 
   7   6   5   35.90    4.00 
  -8  -6  -5    4.20    1.90 
   8  -6   5    4.90    1.80 
   8  -6   5    6.40    1.40 
   8   6   5    8.70    2.40 
  11  -7  -5    3.30    1.20 
 -11  -7   5    4.80    1.70 
  11  -7  -5    2.60    1.00 
 -11  -7   5    2.00    1.30 
 -11   7   5    2.40    1.70 
 -10  -7   5    1.00    1.60 
  10  -7  -5    0.90    0.90 
  10  -7  -5    1.20    1.20 
 -10  -7   5   -0.50    1.30 
 -10   7   5   -1.00    1.60 
 -10   7   5    1.30    4.70 
  -9  -7   5   16.60    2.70 
  -9  -7   5   10.30    2.10 
   9  -7  -5   12.40    2.30 
   9  -7  -5   14.70    1.80 
  -9  -7   5   14.80    2.80 
  -9   7   5   12.30    5.70 
  -9   7   5    7.40    2.30 
   8  -7  -5   71.39    5.10 
  -8  -7   5   73.79    5.50 
   8  -7  -5   64.89    4.20 
  -8  -7   5   75.79    5.70 
  -8  -7   5   71.89    5.60 
  -8  -7   5   67.79    5.00 
  -8   7   5   64.69    9.70 
  -8   7   5   75.39    6.30 
   8   7  -5   66.79    5.70 
  -8   7   5   57.19    9.20 
  -7  -7   5  138.09    8.20 
   7  -7  -5  139.89    8.00 
  -7  -7   5  132.19    8.20 
  -7  -7   5  134.69    8.50 
  -7  -7   5  139.09    8.00 
   7  -7  -5  142.69    7.20 
   7   7  -5  125.49    7.60 
  -7   7   5  139.89   11.90 
  -7   7   5  147.99    9.40 
  -7   7   5  134.89    9.40 
   7   7  -5  134.59    8.80 
  -6  -7   5   30.60    3.30 
   6  -7  -5   35.90    3.10 
  -6  -7   5   38.70    3.50 
   6  -7  -5   35.20    2.50 
  -6  -7   5   32.70    3.50 
  -6  -7   5   31.40    3.10 
  -6   7   5   29.60    4.00 
  -6   7   5   32.00    4.30 
  -6   7   5   30.50    6.20 
   6   7  -5   35.10    3.20 
   6   7  -5   38.00    3.90 
   5  -7  -5   21.10    2.40 
  -5  -7   5   23.50    2.80 
   5  -7  -5   22.00    1.90 
  -5  -7   5   20.00    2.40 
  -5  -7   5   18.50    2.70 
  -5   7   5   25.00    3.30 
  -5   7   5   21.70    3.70 
   5   7  -5   18.70    2.90 
  -4  -7   5  330.37   15.50 
   4  -7  -5  307.17   14.70 
  -4  -7   5  312.07   17.20 
  -4  -7   5  326.87   15.70 
   4  -7  -5  306.77   15.40 
   4   7  -5  327.37   16.70 
   4   7  -5  301.97   15.40 
  -4   7   5  344.47   18.00 
  -4   7   5  338.97   16.70 
   3  -7  -5   29.50    2.60 
   3  -7  -5   30.10    3.00 
   3  -7  -5   29.60    2.70 
  -3  -7   5   30.70    3.00 
  -3  -7   5   35.20    2.90 
  -3  -7   5   36.70    3.20 
   3   7  -5   27.90    3.00 
   3   7  -5   30.60    3.60 
  -3   7   5   34.20    4.20 
  -3   7   5   31.30    4.90 
   2  -7  -5   80.29    4.80 
  -2  -7   5   71.49    5.30 
   2  -7  -5   75.79    5.20 
  -2  -7   5   76.69    4.80 
   2  -7  -5   76.89    3.90 
  -2  -7   5   73.59    5.10 
  -2   7   5   88.59    6.70 
   2   7  -5   73.49    5.00 
  -2   7   5   81.29    5.70 
   1  -7  -5  239.68   11.50 
  -1  -7   5  229.98   12.10 
  -1  -7   5  223.18   11.00 
  -1  -7   5  244.18   11.50 
  -1  -7   5  224.78   11.10 
  -1   7   5  234.18   12.00 
   1   7  -5  232.88   11.90 
  -1   7   5  232.98   12.30 
  -1   7   5  225.98   13.30 
   0  -7   5   60.19    3.80 
   0  -7  -5   64.29    4.20 
   0  -7   5   63.99    4.20 
   0  -7   5   67.59    4.90 
   0  -7   5   64.49    3.90 
   0   7   5   63.59    4.30 
   0   7   5   66.39    4.80 
   0   7  -5   66.69    5.00 
   0   7  -5   60.09    4.10 
   0   7   5   58.89    4.70 
   0   7   5   70.89    5.80 
   1  -7   5  204.28   10.20 
   1  -7   5  213.88   10.20 
   1  -7   5  182.78   10.50 
   1  -7   5  224.98   10.70 
  -1   7  -5  215.98   10.90 
   1   7   5  200.18   10.70 
  -1   7  -5  229.38   11.50 
   1   7   5  211.18   12.30 
   1   7   5  215.18   11.60 
   1   7   5  205.38   11.20 
   2  -7   5   40.00    4.40 
   2  -7   5   51.89    3.60 
   2  -7   5   45.10    3.90 
   2  -7   5   53.09    3.90 
   2   7   5   56.79    4.90 
   2   7   5   53.99    4.20 
   2   7   5   49.70    4.50 
  -2   7  -5   55.39    4.20 
   3  -7   5    3.80    1.50 
   3  -7   5   10.50    1.60 
   3  -7   5    8.90    1.90 
  -3   7  -5    5.70    2.00 
   3   7   5    8.40    2.10 
  -3   7  -5    5.90    1.40 
   3   7   5    7.80    1.90 
   3   7   5   10.20    2.40 
   4  -7   5   59.09    3.90 
   4  -7   5   56.99    4.10 
   4  -7   5   57.39    4.50 
   4   7   5   56.69    5.30 
  -4   7  -5   63.29    4.90 
   4   7   5   54.19    4.90 
  -4   7  -5   59.39    5.00 
   5  -7   5   19.70    2.70 
   5  -7   5   17.00    2.30 
   5  -7   5   15.60    2.40 
   5   7   5   22.10    3.30 
   5   7   5   17.20    3.00 
  -5   7  -5   18.70    3.10 
   6  -7   5    6.40    1.70 
   6  -7   5    6.70    1.40 
   6  -7   5    4.60    1.60 
   6   7   5    4.30    1.90 
   6   7   5    4.10    2.00 
  -6   7  -5    5.80    2.00 
   7  -7   5   17.30    2.50 
   7  -7   5   12.50    1.90 
   7  -7   5   17.30    2.50 
  -7  -7  -5    9.60    2.10 
   7   7   5   11.10    2.50 
  -7   7  -5   19.60    3.40 
   8  -7   5   29.60    3.00 
   8  -7   5   25.50    2.30 
   8   7   5   28.80    3.50 
  10  -8  -5    2.50    0.90 
 -10  -8   5    1.70    1.40 
  10  -8  -5    4.60    1.60 
 -10  -8   5    1.50    1.50 
 -10   8   5    3.00    1.90 
  -9  -8   5   12.20    2.00 
  -9  -8   5   10.00    3.10 
   9  -8  -5   12.60    2.10 
  -9  -8   5   10.20    2.20 
  -9   8   5    9.40    2.70 
  -8  -8   5    2.60    1.60 
   8  -8  -5    1.10    1.10 
   8  -8  -5    1.20    1.10 
  -8  -8   5    3.50    1.80 
  -8  -8   5    2.90    1.60 
  -8  -8   5    3.70    1.40 
  -8   8   5    2.00    1.90 
   8   8  -5    3.20    1.70 
   8   8  -5    4.20    2.80 
   7  -8  -5   37.70    2.90 
  -7  -8   5   43.60    3.70 
   7  -8  -5   36.60    3.50 
  -7  -8   5   42.70    4.10 
  -7  -8   5   36.80    3.70 
  -7   8   5   34.10    4.80 
   7   8  -5   43.10    4.40 
   7   8  -5   34.40    4.10 
  -7   8   5   51.09    5.00 
  -6  -8   5  129.39    7.70 
   6  -8  -5  130.79    6.80 
   6  -8  -5  134.49    7.80 
  -6  -8   5  133.19    7.80 
  -6  -8   5  132.69    7.90 
  -6   8   5  114.79    9.20 
   6   8  -5  128.29    7.50 
  -6   8   5  132.89    9.00 
   6   8  -5  126.29    8.50 
   5  -8  -5  240.08   11.90 
  -5  -8   5  234.78   11.90 
  -5  -8   5  222.48   12.00 
  -5  -8   5  224.78   12.10 
   5  -8  -5  225.38   10.90 
   5   8  -5  221.98   11.80 
  -5   8   5  227.08   13.00 
   5   8  -5  228.88   12.90 
  -5   8   5  225.68   14.00 
   4  -8  -5  418.96   20.10 
  -4  -8   5  486.55   21.40 
  -4  -8   5  463.95   21.10 
   4  -8  -5  444.26   21.40 
  -4  -8   5  470.85   21.40 
  -4   8   5  423.86   22.00 
   4   8  -5  440.06   21.10 
   4   8  -5  437.96   22.20 
  -4   8   5  425.36   23.30 
  -3  -8   5  211.58   11.60 
   3  -8  -5  218.08   10.50 
  -3  -8   5  204.58   11.50 
  -3  -8   5  222.18   11.30 
   3  -8  -5  228.98   11.30 
   3  -8  -5  210.18   11.90 
   3   8  -5  216.18   12.30 
  -3   8   5  233.98   12.40 
   3   8  -5  232.98   11.60 
  -3   8   5  230.38   13.70 
  -2  -8   5  194.58   11.00 
  -2  -8   5  206.48   11.10 
   2  -8  -5  200.48   10.60 
  -2  -8   5  205.58   10.70 
  -2   8   5  221.08   13.00 
   2   8  -5  205.98   11.00 
  -2   8   5  221.98   11.80 
   2   8  -5  208.08   11.70 
  -1  -8   5  294.87   14.40 
   1  -8  -5  293.97   13.90 
  -1  -8   5  277.47   14.40 
  -1  -8   5  266.97   13.40 
  -1  -8   5  288.07   13.90 
  -1   8   5  299.97   16.20 
  -1   8   5  258.67   13.50 
  -1   8   5  273.77   14.60 
  -1   8   5  278.77   14.20 
   1   8  -5  294.97   14.40 
   0  -8   5  112.49    7.40 
   0  -8   5  118.89    6.60 
   0  -8   5  113.39    6.80 
   0  -8  -5  123.59    6.90 
   0  -8   5  117.29    6.50 
   0   8  -5  122.69    7.50 
   0   8   5  114.69    8.50 
   0   8   5  125.39    7.60 
   0   8   5  121.19    7.30 
   0   8   5  119.69    6.90 
   1  -8   5   53.59    3.70 
   1  -8   5   53.09    4.00 
   1  -8   5   57.79    3.70 
  -1   8  -5   56.49    4.80 
   1   8   5   51.49    5.20 
   1   8   5   55.89    4.30 
   1   8   5   55.49    4.80 
  -1   8  -5   57.29    4.20 
   2  -8   5   17.90    2.30 
   2  -8   5   14.70    1.90 
   2  -8   5   17.20    2.30 
   2   8   5   16.80    2.60 
   2   8   5   11.50    2.40 
  -2   8  -5   19.20    3.00 
   2   8   5    9.80    2.40 
   3  -8   5    1.60    0.90 
   3  -8   5    1.00    1.10 
   3  -8   5    3.20    1.50 
   3   8   5    4.00    1.80 
  -3   8  -5    3.10    1.80 
   3   8   5    0.50    1.70 
   3   8   5    0.00    1.10 
   4  -8   5   41.00    3.20 
   4  -8   5   36.10    3.20 
   4   8   5   27.10    3.90 
   5  -8   5    8.80    2.00 
   5  -8   5    7.70    1.50 
   5  -8   5    6.60    1.80 
  -5   8  -5    4.60    2.00 
   5   8   5    4.50    2.20 
   5   8   5    6.60    2.20 
   6  -8   5   12.20    2.10 
   6  -8   5    7.10    2.00 
   6  -8   5   11.30    2.30 
   6   8   5   10.20    2.40 
  -6   8  -5   12.90    2.40 
   7  -8   5   53.39    5.50 
   7  -8   5   42.50    3.20 
  -7  -8  -5   56.49    5.20 
   7   8   5   52.79    6.10 
  -7   8  -5   40.70    3.70 
   8  -8   5    5.80    1.50 
   8  -8   5    5.00    1.60 
  -8  -8  -5    5.40    1.80 
   8   8   5    8.30    1.90 
  10  -9  -5   20.20    2.50 
  10  -9  -5   13.60    1.70 
 -10  -9   5   14.40    1.80 
 -10   9   5   18.60    2.90 
   9  -9  -5    7.80    1.60 
  -9  -9   5    7.60    1.40 
   9  -9  -5    5.70    1.20 
  -9   9   5    4.00    2.20 
   8  -9  -5    7.60    1.30 
   8  -9  -5    2.90    1.30 
  -8  -9   5    2.80    1.50 
  -8  -9   5    6.60    2.00 
  -8   9   5    6.90    2.70 
   8   9  -5    7.50    2.50 
  -7  -9   5   13.60    2.20 
  -7  -9   5   13.40    2.30 
  -7  -9   5    9.60    2.00 
   7  -9  -5   11.90    1.70 
   7   9  -5   10.50    2.40 
   7   9  -5    9.70    1.90 
  -7   9   5   13.00    3.70 
  -7   9   5    5.90    2.30 
  -6  -9   5   29.10    3.30 
  -6  -9   5   30.00    3.30 
  -6  -9   5   31.90    3.30 
   6  -9  -5   31.00    3.20 
   6  -9  -5   31.70    2.80 
  -6   9   5   28.60    4.00 
   6   9  -5   30.00    3.90 
   6   9  -5   32.50    3.80 
  -6   9   5   26.30    4.30 
   5  -9  -5  191.28   10.60 
  -5  -9   5  197.38   10.70 
   5  -9  -5  192.48    9.70 
  -5  -9   5  208.38   10.80 
  -5  -9   5  198.98   10.60 
   5   9  -5  190.78   10.60 
  -5   9   5  193.78   12.80 
  -5   9   5  203.08   11.90 
   5   9  -5  187.18   11.50 
  -4  -9   5   68.09    5.10 
  -4  -9   5   72.19    5.10 
   4  -9  -5   70.09    5.00 
  -4  -9   5   68.29    5.30 
   4  -9  -5   67.79    4.20 
   4   9  -5   76.39    5.30 
  -4   9   5   74.79    6.00 
   4   9  -5   67.79    5.80 
  -4   9   5   74.09    7.70 
  -3  -9   5  490.05   23.30 
   3  -9  -5  484.95   22.20 
   3  -9  -5  504.75   23.20 
  -3  -9   5  503.95   23.50 
  -3  -9   5  498.15   23.10 
   3   9  -5  469.75   24.10 
  -3   9   5  505.85   24.30 
   3   9  -5  475.65   23.40 
  -3   9   5  499.05   25.90 
  -2  -9   5  141.59    8.60 
  -2  -9   5  152.78    8.50 
   2  -9  -5  157.88    8.60 
  -2  -9   5  144.99    8.80 
   2   9  -5  153.68    9.50 
  -2   9   5  164.08   10.80 
  -2   9   5  151.98    9.40 
   2   9  -5  154.88    9.00 
  -1  -9   5   21.30    2.90 
  -1  -9   5   25.40    2.60 
   1  -9  -5   20.50    2.70 
  -1  -9   5   24.50    2.70 
  -1  -9   5   21.90    3.00 
  -1   9   5   22.30    3.70 
   1   9  -5   28.70    3.20 
  -1   9   5   21.50    3.20 
  -1   9   5   25.50    2.90 
  -1   9   5   26.70    2.80 
   1   9  -5   29.30    3.30 
   0  -9   5  266.27   13.10 
   0  -9   5  282.57   13.60 
   0  -9   5  251.47   13.10 
   0  -9  -5  295.57   13.80 
   0  -9   5  292.87   14.30 
   0   9   5  262.57   14.20 
   0   9  -5  290.47   14.40 
   0   9  -5  272.17   14.40 
   0   9   5  250.57   13.80 
   0   9   5  266.57   13.40 
   0   9   5  240.38   15.40 
   1  -9   5   19.80    2.20 
   1  -9   5   17.40    2.50 
   1  -9   5   21.10    2.40 
   1  -9   5   19.70    3.00 
   1   9   5   20.40    3.40 
   1   9   5   19.20    2.90 
   1   9   5   15.00    2.50 
  -1   9  -5   16.00    2.90 
  -1   9  -5   22.40    2.80 
   2  -9   5   14.80    2.30 
   2  -9   5   18.00    2.40 
   2  -9   5   15.80    2.00 
   2   9   5   19.00    3.10 
   2   9   5   15.40    2.60 
  -2   9  -5   14.80    2.40 
  -2   9  -5   19.20    3.00 
   2   9   5   16.10    4.70 
   3  -9   5   10.50    2.00 
   3  -9   5   19.00    2.60 
   3  -9   5   15.90    2.40 
  -3   9  -5   18.00    4.00 
   3   9   5   10.20    2.30 
   3   9   5   11.40    3.10 
   4  -9   5   20.70    2.80 
   4  -9   5   26.60    3.00 
   4  -9   5   28.10    2.80 
  -4   9  -5   31.20    3.60 
   4   9   5   20.90    3.60 
   4   9   5   24.00    3.50 
   5  -9   5   64.49    4.80 
   5  -9   5   74.09    4.60 
  -5   9  -5   71.79    5.50 
   5   9   5   72.49    5.80 
   6  -9   5    2.70    1.40 
   6   9   5    1.80    1.50 
  -6   9  -5    3.70    2.40 
  -7  -9  -5    7.80    2.20 
   7  -9   5    8.40    1.40 
   7   9   5    5.90    2.00 
   9 -10  -5    7.10    1.70 
   9 -10  -5   11.00    1.70 
  -9 -10   5   11.30    1.80 
  -9  10   5    7.10    2.10 
   8 -10  -5    5.40    1.50 
   8 -10  -5    7.40    1.40 
  -8 -10   5    6.90    1.60 
   8  10  -5    4.80    1.70 
  -8  10   5    4.00    1.90 
  -7 -10   5    2.20    1.90 
  -7 -10   5   -1.20    1.20 
   7 -10  -5   -0.30    1.10 
   7 -10  -5    2.70    1.00 
   7  10  -5    0.50    1.40 
  -7  10   5    1.30    1.70 
   6 -10  -5   31.90    2.60 
   6 -10  -5   31.70    5.50 
  -6 -10   5   29.80    3.30 
  -6 -10   5   34.40    3.30 
  -6 -10   5   35.30    3.20 
   6  10  -5   31.80    3.50 
  -6  10   5   26.70    4.00 
   6  10  -5   28.10    3.90 
   5 -10  -5  184.38   10.10 
  -5 -10   5  188.68   10.10 
  -5 -10   5  168.48    9.60 
   5 -10  -5  181.18    9.00 
  -5 -10   5  183.68   10.00 
  -5  10   5  164.48   11.90 
  -5  10   5  189.58   11.40 
   5  10  -5  176.58   10.10 
   5  10  -5  174.48   11.10 
  -4 -10   5   45.00    5.50 
  -4 -10   5   43.20    3.90 
   4 -10  -5   43.50    3.20 
  -4 -10   5   49.90    4.00 
   4 -10  -5   52.39    4.20 
  -4  10   5   47.60    5.70 
  -4  10   5   35.10    6.20 
   4  10  -5   48.80    4.80 
  -3 -10   5   58.99    4.60 
  -3 -10   5   61.49    4.60 
  -3 -10   5   61.19    4.90 
   3 -10  -5   65.79    4.80 
   3  10  -5   65.89    5.10 
   3  10  -5   58.99    5.40 
  -3  10   5   69.49    5.70 
  -2 -10   5   40.50    3.50 
  -2 -10   5   39.40    3.60 
  -2 -10   5   42.50    4.00 
   2 -10  -5   40.90    3.70 
   2  10  -5   40.00    4.10 
  -2  10   5   39.20    4.30 
   2  10  -5   37.10    4.10 
  -2  10   5   38.40    5.10 
  -1 -10   5   13.10    2.60 
  -1 -10   5   14.50    2.50 
   1 -10  -5   20.50    2.70 
  -1 -10   5   15.00    2.40 
  -1 -10   5   15.30    2.30 
  -1  10   5   18.60    3.20 
   1  10  -5   16.80    2.90 
   1  10  -5   12.10    2.50 
  -1  10   5   19.00    2.80 
  -1  10   5   16.00    2.30 
  -1  10   5   22.40    3.70 
   0 -10   5   99.19    6.20 
   0 -10   5   99.19    5.80 
   0 -10   5   88.09    6.20 
   0 -10  -5  106.39    6.50 
   0 -10   5   91.99    5.70 
   0  10  -5  102.29    6.90 
   0  10   5   90.89    7.80 
   0  10   5   89.19    5.90 
   0  10  -5   95.29    6.70 
   0  10   5   89.49    8.30 
   0  10   5   88.09    6.30 
   1 -10   5  178.88   10.10 
   1 -10   5  171.18    9.50 
   1 -10   5  176.88    9.10 
   1 -10   5  163.48    9.10 
   1  10   5  166.98   10.30 
  -1  10  -5  172.88   10.00 
  -1  10  -5  168.88   13.40 
   1  10   5  168.38   11.40 
   1  10   5  176.78    9.60 
   2 -10   5   23.20    2.50 
   2 -10   5   26.00    2.80 
   2 -10   5   25.30    3.30 
   2 -10   5   25.50    2.90 
   2  10   5   24.10    3.50 
   2  10   5   24.40    3.20 
   2  10   5   21.90    3.90 
  -2  10  -5   27.60    3.50 
  -2  10  -5   20.70    3.50 
   3 -10   5  124.39    8.30 
   3 -10   5  132.29    7.30 
   3 -10   5  128.79    9.70 
   3 -10   5  115.69    7.30 
   3  10   5  136.69   10.30 
  -3  10  -5  138.59    8.60 
   3  10   5  142.59    8.30 
   4 -10   5   61.29    4.70 
   4 -10   5   64.09    4.40 
  -4  10  -5   69.89    5.40 
   4  10   5   71.09    5.40 
   5 -10   5    3.20    1.30 
   5  10   5    1.30    1.70 
  -5  10  -5    4.40    1.70 
  -6 -10  -5   22.00    3.00 
   6 -10   5   21.40    2.20 
  -6  10  -5   26.20    2.80 
   6  10   5   28.20    3.50 
  -8 -11   5   -1.00    1.10 
   8 -11  -5    3.50    1.30 
   8 -11  -5    2.80    1.40 
  -8  11   5    1.80    1.60 
   8  11  -5    1.60    1.60 
   7 -11  -5    2.40    1.00 
  -7 -11   5    1.70    1.20 
   7 -11  -5   -0.50    1.30 
  -7  11   5    0.50    1.50 
   7  11  -5   -0.90    1.40 
   6 -11  -5   36.20    2.90 
  -6 -11   5   36.40    3.40 
   6 -11  -5   38.70    3.70 
   6  11  -5   39.50    3.90 
  -6  11   5   40.10    4.70 
   5 -11  -5   96.59    5.40 
  -5 -11   5   91.59    6.10 
   5 -11  -5   94.19    6.30 
  -5 -11   5   89.99    7.50 
  -5  11   5   85.79   12.60 
   5  11  -5   99.89    6.60 
  -5  11   5   90.59    7.30 
   4 -11  -5   43.70    3.90 
  -4 -11   5   39.50    5.10 
  -4 -11   5   48.30    4.10 
  -4 -11   5   43.10    3.60 
   4 -11  -5   44.50    3.20 
  -4  11   5   51.69    5.10 
  -4  11   5   44.00    7.30 
   4  11  -5   32.90    5.50 
   4  11  -5   52.19    4.50 
  -3 -11   5   47.00    4.10 
  -3 -11   5   42.10    3.80 
  -3 -11   5   51.79    4.30 
   3 -11  -5   53.09    4.30 
   3  11  -5   55.49    4.70 
  -3  11   5   44.30    4.60 
   3  11  -5   39.00    4.50 
  -3  11   5   49.30    5.50 
  -2 -11   5   46.20    3.80 
  -2 -11   5   44.60    3.80 
   2 -11  -5   42.90    4.00 
  -2 -11   5   48.50    4.30 
  -2  11   5   42.80    5.40 
   2  11  -5   43.80    4.50 
   2  11  -5   50.09    4.50 
  -2  11   5   40.40    4.40 
  -1 -11   5    5.70    1.80 
   1 -11  -5    8.20    2.30 
  -1 -11   5    8.20    1.80 
  -1 -11   5    7.30    2.00 
   1  11  -5    9.60    2.30 
   1  11  -5    7.30    2.10 
  -1  11   5    2.80    2.00 
  -1  11   5    4.20    2.00 
   0 -11   5  160.88    9.20 
   0 -11   5  162.98    9.20 
   0 -11   5  156.88    8.80 
   0 -11   5  181.18    9.90 
   0  11   5  149.29    9.70 
   0  11  -5  186.98   10.20 
   0  11  -5  163.98    9.80 
   0  11   5  159.68    8.90 
   0  11   5  149.79   11.10 
   1 -11   5   44.50    3.80 
   1 -11   5   35.50    3.50 
   1 -11   5   40.80    3.40 
   1 -11   5   41.90    3.70 
  -1  11  -5   45.00    4.50 
   1  11   5   37.60    3.80 
   1  11   5   42.40    5.60 
   1  11   5   37.70    4.50 
  -1  11  -5   39.60    4.50 
   2 -11   5    0.50    1.40 
   2 -11   5    2.60    1.50 
   2 -11   5    3.90    1.40 
   2 -11   5    5.10    1.70 
   2  11   5    1.80    1.70 
   2  11   5    3.70    2.40 
  -2  11  -5    2.20    1.60 
   2  11   5    0.90    1.60 
   3 -11   5   64.79    4.40 
   3 -11   5   66.19    5.10 
   3 -11   5   55.49    4.50 
   3  11   5   61.19    5.10 
  -3  11  -5   70.89    5.60 
   4 -11   5   19.90    3.80 
   4 -11   5   20.50    2.30 
  -4  11  -5   22.70    3.10 
   4  11   5   13.30    2.60 
  -5 -11  -5    6.40    1.50 
   5 -11   5    8.40    1.50 
   5 -11   5    4.30    1.80 
   5  11   5   11.90    2.30 
  -5  11  -5    8.00    1.90 
  -6 -11  -5   44.90    3.60 
   6 -11   5   46.60    3.70 
   6 -11   5   45.30    3.10 
  -6  11  -5   42.30    3.50 
   6  11   5   50.39    4.10 
   7 -12  -5   -1.20    1.10 
   7 -12  -5   -0.50    1.20 
  -7 -12   5    0.80    1.10 
  -7  12   5   -2.40    1.30 
   6 -12  -5    4.90    1.70 
   6 -12  -5    6.10    1.20 
  -6 -12   5    8.20    1.60 
  -6  12   5    6.50    2.40 
   6  12  -5    6.90    1.90 
   5 -12  -5   50.09    4.10 
  -5 -12   5   55.49    4.10 
  -5  12   5   48.00    5.00 
   5  12  -5   48.50    4.60 
   4 -12  -5   30.30    3.40 
  -4 -12   5   30.00    3.40 
   4  12  -5   35.00    3.70 
  -4  12   5   34.00    4.00 
   3 -12  -5    1.10    1.30 
  -3 -12   5    2.60    1.50 
  -3  12   5   -0.70    1.40 
   3  12  -5    3.20    1.80 
   2 -12  -5   24.50    3.00 
  -2 -12   5   23.90    3.10 
  -2 -12   5   28.30    3.90 
   2  12  -5   22.70    3.60 
  -2  12   5   20.70    3.30 
  -2  12   5   27.70    6.40 
  -1 -12   5   90.59    6.60 
  -1 -12   5   96.19    6.40 
   1 -12  -5   86.69    6.10 
   1  12  -5   91.99    6.60 
  -1  12   5  107.89   10.40 
  -1  12   5   69.59    6.10 
   0 -12   5   40.10    4.10 
   0  12  -5   43.40    4.40 
   0  12   5   31.90    3.60 
   1 -12   5   72.39    4.80 
   1 -12   5   64.69    4.80 
   1 -12   5   73.59    5.60 
   1  12   5   68.19    5.10 
  -1  12  -5   74.29    5.90 
   2 -12   5   -0.10    1.60 
   2 -12   5   -1.00    1.00 
  -2  12  -5   -0.20    1.80 
   3 -12   5   67.99    5.70 
   3 -12   5   73.89    5.20 
   3  12   5   77.49    7.00 
  -3  12  -5   82.89    5.90 
  -4 -12  -5   -1.60    1.00 
   4 -12   5    0.60    1.00 
   4 -12   5    0.50    1.30 
  -4  12  -5    1.60    1.50 
   4  12   5    0.20    1.40 
   5 -12   5   17.30    1.90 
   5 -12   5   19.00    2.50 
  -5 -12  -5   16.60    2.20 
  -5  12  -5   15.10    3.10 
   5  12   5   19.00    2.80 
   6 -13  -5   12.20    1.90 
  -6 -13   5   12.80    1.70 
  -6  13   5   12.10    2.40 
   6  13  -5   16.90    2.40 
   5 -13  -5    5.60    1.70 
  -5 -13   5    5.60    1.30 
   5  13  -5    5.80    1.90 
  -5  13   5   10.90    2.30 
  -4 -13   5    9.20    1.90 
   4 -13  -5   10.00    1.90 
   4  13  -5    4.60    2.20 
  -4  13   5   11.90    2.60 
  -3 -13   5   40.60    3.80 
   3 -13  -5   41.70    3.70 
  -3  13   5   40.50    4.10 
   3  13  -5   42.80    4.20 
   2 -13  -5   26.20    3.00 
  -2 -13   5   26.70    3.10 
  -2  13   5   24.60    3.60 
   2  13  -5   25.00    3.70 
  -1 -13   5    0.70    1.30 
   1  13  -5    0.20    1.70 
   0 -13   5   23.60    3.20 
   0  13  -5   20.80    3.50 
   1 -13   5   98.69    6.50 
  -1  13  -5   92.49    6.70 
   1  13   5   96.69    6.00 
   2 -13   5   11.60    2.20 
  -2  13  -5   14.20    2.70 
   2  13   5   14.70    2.30 
   3 -13   5   31.40    3.60 
  -3  13  -5   34.60    3.70 
   3  13   5   38.60    3.40 
  -4 -14   5   -0.50    1.00 
   4 -14  -5    1.60    1.30 
   4  14  -5    0.40    1.20 
  -4  14   5   -1.70    1.60 
   3 -14  -5   -0.80    1.20 
  -3 -14   5   -0.10    1.20 
   3  14  -5    3.30    1.60 
  -3  14   5    1.40    3.20 
  -2 -14   5    3.50    1.30 
   2  14  -5    5.20    1.90 
  -1 -14   5    8.90    2.10 
   1  14  -5    8.70    2.20 
   0 -14   5   22.10    2.80 
   0  14  -5   22.00    3.10 
   1 -14   5   40.00    3.70 
  -1  14  -5   44.40    4.20 
 -12   0   6   64.29    5.70 
 -11   0   6   30.70    4.20 
 -10   0   6   35.10    4.60 
 -10   0   6   32.80    3.90 
  -9   0   6   32.30    4.00 
  -9   0   6   39.10    4.60 
  -9   0   6   36.00    4.40 
  -9   0   6   36.70    3.90 
  -8   0   6   11.70    2.70 
  -8   0   6    9.70    2.00 
  -8   0   6   12.60    3.10 
  -8   0   6   10.20    2.20 
  -8   0   6   12.90    2.30 
  -7   0   6    7.60    2.20 
  -7   0   6    9.10    2.20 
  -7   0   6    7.50    1.90 
  -7   0   6    9.30    2.00 
  -7   0   6    6.20    2.40 
   7   0  -6    7.50    1.30 
  -7   0   6    7.20    2.10 
   7   0  -6    6.80    1.30 
   6   0  -6    2.70    0.70 
  -6   0   6    4.40    1.40 
  -6   0   6    1.70    1.20 
  -6   0   6    5.10    1.50 
  -6   0   6    1.80    1.60 
   6   0  -6    2.50    0.80 
  -6   0   6    3.40    1.50 
  -6   0   6    0.50    1.40 
  -5   0   6  173.68   10.10 
  -5   0   6  181.08   10.30 
  -5   0   6  180.58    9.20 
   5   0  -6  191.38    8.60 
  -5   0   6  175.58    9.20 
  -5   0   6  180.18    9.70 
  -5   0   6  189.88   10.60 
  -4   0   6   23.00    2.90 
  -4   0   6   20.90    2.90 
  -4   0   6   23.20    2.10 
   4   0  -6   22.10    1.30 
  -4   0   6   21.90    2.30 
  -4   0   6   17.50    1.80 
  -4   0   6   18.90    2.50 
  -3   0   6    8.30    1.60 
  -3   0   6    9.20    1.10 
  -3   0   6    7.20    1.90 
  -3   0   6   11.20    2.10 
  -3   0   6   10.70    1.50 
  -2   0   6   25.00    3.70 
  -2   0   6   20.70    2.30 
  -2   0   6   22.80    2.80 
  -2   0   6   20.90    1.40 
  -1   0   6  835.72   36.10 
  -1   0   6  735.73   34.90 
   0   0   6 1060.69   46.30 
   0   0   6  975.00   45.40 
   0   0   6 1049.99   46.10 
   1   0   6  151.78    8.70 
   1   0   6  151.88    7.90 
   1   0   6  159.28    9.00 
   2   0   6  208.98   10.40 
   2   0   6  211.08   11.50 
   2   0   6  214.18   11.00 
  -3   0  -6  114.79    9.20 
   3   0   6  128.09    7.60 
   3   0   6  124.69    6.80 
   3   0   6  114.29    5.80 
  -4   0  -6  726.03   34.00 
   4   0   6  743.13   33.30 
   5   0   6   86.09    5.80 
  -5   0  -6   81.59    5.90 
   6   0   6   20.20    2.90 
  -6   0  -6   26.80    3.40 
   7   0   6    0.20    1.30 
  -7   0  -6    1.70    1.10 
  -7   0  -6    3.00    1.40 
  -8   0  -6   29.50    3.60 
   8   0   6   39.00    3.70 
  -9   0  -6   55.39    4.70 
   9   0   6   65.39    4.40 
 -12   1   6   13.20    2.80 
 -11  -1   6   61.59    5.50 
 -11  -1   6   60.59    5.80 
 -11   1   6   70.39    6.30 
 -10  -1   6   23.00    4.10 
 -10  -1   6   21.40    3.20 
 -10  -1   6   24.50    3.80 
 -10   1   6   27.20    3.80 
 -10   1   6   23.90    4.00 
  -9  -1   6   59.29    5.50 
  -9  -1   6   61.69    5.80 
  -9  -1   6   46.80    4.60 
  -9  -1   6   61.09    4.80 
  -9   1   6   54.09    5.60 
  -9   1   6   52.89    5.40 
  -9   1   6   49.60    4.90 
  -9   1   6   60.49    5.00 
  -8  -1   6   21.20    3.00 
  -8  -1   6   26.50    3.10 
  -8  -1   6   22.00    3.40 
  -8  -1   6   17.60    3.20 
  -8  -1   6   24.30    3.50 
  -8   1   6   22.20    3.30 
  -8   1   6   25.50    3.30 
  -8   1   6   22.60    3.70 
  -8   1   6   26.40    3.60 
  -8   1   6   19.20    3.00 
  -7  -1   6   41.20    3.50 
   7  -1  -6   34.90    2.90 
  -7  -1   6   44.20    3.80 
  -7  -1   6   31.00    3.70 
  -7  -1   6   36.90    4.20 
  -7  -1   6   36.00    3.80 
   7   1  -6   38.50    3.10 
  -7   1   6   38.80    4.10 
  -7   1   6   39.90    4.00 
  -7   1   6   41.50    4.00 
  -7   1   6   39.60    4.40 
  -7   1   6   39.50    3.50 
   7   1  -6   42.50    3.10 
  -6  -1   6  189.78   10.50 
   6  -1  -6  174.68    8.80 
  -6  -1   6  184.88   10.40 
  -6  -1   6  170.58    9.40 
  -6  -1   6  181.28   10.10 
   6  -1  -6  156.48    9.30 
  -6   1   6  172.08   10.20 
  -6   1   6  175.18    9.40 
  -6   1   6  177.98    9.50 
  -6   1   6  187.48   10.00 
   6   1  -6  190.38    8.80 
   6   1  -6  175.48    9.40 
  -6   1   6  185.28   10.70 
  -5  -1   6   82.39    6.00 
  -5  -1   6   83.89    5.00 
  -5  -1   6   84.79    5.50 
  -5  -1   6   84.49    5.80 
  -5  -1   6   75.19    4.80 
  -5  -1   6   79.49    5.70 
   5  -1  -6   83.09    4.50 
  -5   1   6   84.69    5.00 
  -5   1   6   79.99    5.20 
   5   1  -6   88.49    4.30 
  -5   1   6   86.49    6.20 
  -5   1   6   77.99    5.70 
  -5   1   6   75.59    5.90 
  -5   1   6   78.09    4.80 
  -4  -1   6  120.89    7.50 
  -4  -1   6  119.89    7.00 
  -4  -1   6  132.89    6.70 
  -4  -1   6  121.89    7.50 
   4  -1  -6  127.49    5.90 
  -4  -1   6  128.79    7.90 
  -4  -1   6  130.89    6.50 
   4   1  -6  124.99    5.70 
  -4   1   6  130.79    7.70 
   4   1  -6  123.09    5.60 
  -4   1   6  105.09    6.80 
  -4   1   6  131.99    8.10 
  -4   1   6  119.49    6.30 
  -4   1   6  118.49    7.50 
  -4   1   6  112.29    6.80 
  -3  -1   6   94.99    6.20 
  -3  -1   6   91.19    4.90 
  -3  -1   6   83.39    5.20 
  -3  -1   6   94.19    5.90 
  -3  -1   6   90.09    5.80 
  -3  -1   6   85.89    4.50 
  -3   1   6   72.79    6.00 
  -3   1   6   80.59    4.90 
  -3   1   6   79.79    6.00 
  -3   1   6   74.29    5.50 
  -2  -1   6  655.13   31.10 
  -2  -1   6  618.74   30.70 
  -2  -1   6  610.74   30.10 
  -2  -1   6  688.83   29.10 
  -2  -1   6  673.43   32.30 
  -2   1   6  709.43   31.50 
  -2   1   6  742.03   31.60 
  -1  -1   6  206.88    9.20 
  -1  -1   6  186.28   10.40 
  -1  -1   6  208.58   11.40 
  -1  -1   6  205.48   11.20 
  -1   1   6  223.08   11.40 
   0  -1   6  304.47   13.80 
   0  -1   6  321.17   16.00 
   0  -1   6  320.07   16.10 
   0   1   6  334.77   16.80 
   0   1   6  320.07   16.00 
   1  -1   6   80.19    3.80 
   1  -1   6   89.59    5.90 
   1  -1   6   82.09    4.60 
   1  -1   6   90.59    5.60 
   1   1   6   80.19    5.60 
   1   1   6   73.99    4.60 
   1   1   6   82.79    5.70 
   2  -1   6  113.29    5.40 
   2  -1   6  114.19    6.40 
   2  -1   6  127.39    7.60 
   2   1   6  120.39    6.60 
   2   1   6  121.89    7.10 
   2   1   6  112.99    5.70 
   2   1   6  121.69    5.50 
   2   1   6  131.39    7.60 
   3  -1   6  158.88    8.30 
   3  -1   6  146.19    7.40 
   3  -1   6  161.08    9.20 
   3   1   6  156.58    8.90 
   3   1   6  154.88    7.30 
   3   1   6  165.08    8.50 
  -3   1  -6  139.49    9.50 
   4  -1   6  834.02   36.30 
  -4  -1  -6  769.32   36.90 
   4   1   6  799.42   36.40 
  -4   1  -6  817.12   37.00 
  -5  -1  -6   24.70    3.10 
   5  -1   6   25.70    3.00 
  -5   1  -6   32.30    3.50 
   5   1   6   28.00    3.30 
  -6  -1  -6    3.20    1.60 
   6  -1   6    4.70    1.70 
   6   1   6    3.60    1.80 
  -6   1  -6    5.50    1.80 
   7  -1   6   29.20    3.20 
  -7  -1  -6   21.80    2.70 
  -7  -1  -6   26.70    3.30 
  -7   1  -6   26.80    3.00 
   7   1   6   22.30    3.20 
  -7   1  -6   26.30    3.10 
   8  -1   6   24.40    2.90 
  -8  -1  -6   17.20    3.40 
  -8   1  -6   28.80    2.90 
   8   1   6   21.90    3.10 
  -9  -1  -6   25.10    2.90 
   9  -1   6   28.20    2.90 
   9   1   6   30.90    3.00 
  -9   1  -6   35.00    2.90 
 -12  -2   6    6.60    1.90 
 -12   2   6    3.90    2.20 
 -11  -2   6    4.80    2.00 
 -11  -2   6    6.00    2.00 
 -11   2   6    5.90    2.40 
 -10  -2   6    3.00    1.80 
 -10  -2   6    2.80    1.70 
 -10  -2   6    4.30    2.40 
 -10   2   6    7.70    2.80 
 -10   2   6    8.40    2.40 
  -9  -2   6   40.20    4.70 
  -9  -2   6   48.10    4.30 
  -9  -2   6   48.30    5.00 
  -9  -2   6   44.50    4.30 
  -9   2   6   51.59    5.30 
  -9   2   6   44.80    5.40 
  -9   2   6   48.90    4.80 
  -8  -2   6   82.19    6.50 
  -8  -2   6   89.79    6.00 
  -8  -2   6   85.59    6.70 
  -8  -2   6   76.99    6.60 
  -8   2   6   95.29    7.30 
  -8   2   6   83.79    6.20 
  -8   2   6   78.49    6.00 
   8   2  -6   84.99    6.40 
  -8   2   6   82.09    6.40 
  -8   2   6   83.59    6.60 
  -7  -2   6  481.05   22.80 
  -7  -2   6  440.76   22.70 
  -7  -2   6  482.65   23.30 
  -7  -2   6  471.85   23.50 
  -7  -2   6  482.35   22.50 
   7   2  -6  462.65   22.40 
  -7   2   6  475.55   23.70 
  -7   2   6  473.95   23.20 
   7   2  -6  517.25   23.10 
  -7   2   6  467.75   23.50 
  -7   2   6  497.75   22.80 
  -7   2   6  494.95   24.10 
   6  -2  -6  187.38    9.80 
  -6  -2   6  205.98   10.30 
  -6  -2   6  205.58   10.90 
  -6  -2   6  202.08   10.40 
  -6  -2   6  181.48   10.60 
  -6  -2   6  194.78   11.40 
  -6   2   6  190.08   10.60 
  -6   2   6  211.28   12.20 
  -6   2   6  216.28   11.80 
   6   2  -6  189.48   11.70 
   6   2  -6  198.38    9.50 
  -6   2   6  206.88   11.60 
  -6   2   6  178.18   11.20 
  -5  -2   6  132.09    7.90 
  -5  -2   6  134.39    8.70 
  -5  -2   6  136.19    7.20 
   5  -2  -6  134.59    6.80 
  -5  -2   6  128.39    7.10 
  -5  -2   6  135.09    7.70 
  -5  -2   6  137.09    8.00 
  -5   2   6  125.09    7.40 
  -5   2   6  122.79    8.20 
   5   2  -6  137.79    6.40 
  -5   2   6  125.49    7.10 
  -5   2   6  122.49    8.00 
  -4  -2   6   28.00    3.10 
  -4  -2   6   20.00    2.90 
  -4  -2   6   26.80    2.30 
  -4  -2   6   22.60    2.80 
  -4  -2   6   24.80    2.50 
  -4  -2   6   25.80    2.10 
   4  -2  -6   24.30    2.20 
  -4   2   6   17.60    2.30 
  -4   2   6   16.80    2.80 
   4   2  -6   22.20    1.30 
  -4   2   6   20.20    2.90 
  -4   2   6   21.20    3.10 
   4   2  -6   18.80    1.30 
  -3  -2   6   60.79    5.00 
  -3  -2   6   69.99    3.80 
  -3  -2   6   75.59    5.40 
  -3  -2   6   80.39    4.80 
  -3  -2   6   71.29    4.90 
  -3  -2   6   66.19    4.30 
  -3   2   6   65.09    6.40 
  -3   2   6   60.09    4.80 
  -3   2   6   67.89    4.30 
  -3   2   6   63.49    5.30 
  -2  -2   6   58.09    4.40 
  -2  -2   6   45.80    3.80 
  -2  -2   6   53.69    3.00 
  -2  -2   6   50.39    4.60 
  -2  -2   6   53.09    3.40 
  -2   2   6   51.39    4.50 
  -2   2   6   52.19    4.50 
  -1  -2   6  371.36   17.50 
  -1  -2   6  341.97   17.40 
  -1  -2   6  331.37   16.80 
  -1  -2   6  352.56   15.60 
  -1   2   6  344.67   17.30 
  -1   2   6  366.56   17.70 
   0  -2   6   12.40    2.20 
   0  -2   6    8.00    0.90 
   0  -2   6   13.00    2.30 
   0   2   6   11.20    2.20 
   0   2   6    4.90    1.50 
   1  -2   6  152.28    7.30 
   1  -2   6  171.88    9.40 
   1  -2   6  149.49    7.80 
   1   2   6  160.18    9.10 
   1   2   6  161.78    7.00 
   1   2   6  169.68    9.20 
   1   2   6  153.38    8.00 
   2  -2   6   48.30    3.00 
   2  -2   6   50.39    3.50 
   2  -2   6   55.89    4.60 
   2   2   6   51.59    3.70 
   2   2   6   51.59    4.20 
  -2   2  -6   53.39    4.20 
   2   2   6   56.59    4.50 
   3  -2   6  691.93   32.30 
   3  -2   6  686.83   30.90 
   3   2   6  686.23   31.20 
   3   2   6  680.03   30.10 
   3   2   6  694.33   31.60 
  -3   2  -6  713.63   32.00 
   3   2   6  661.93   31.20 
  -4  -2  -6   43.50    4.10 
   4  -2   6   48.70    3.80 
  -4   2  -6   51.39    4.40 
   4   2   6   50.89    4.10 
   5  -2   6  192.28   10.20 
  -5  -2  -6  181.88   10.50 
   5   2   6  192.38   10.50 
  -5   2  -6  191.48   10.80 
   6  -2   6   53.79    4.30 
  -6  -2  -6   50.09    4.10 
   6   2   6   50.69    4.50 
  -6   2  -6   50.19    4.40 
  -7  -2  -6  123.29    8.10 
  -7  -2  -6  111.39    7.10 
   7  -2   6  130.19    7.50 
   7   2   6  138.69    8.00 
  -7   2  -6  115.99    7.20 
  -7   2  -6  125.09    7.70 
  -8  -2  -6   16.40    4.10 
   8  -2   6   14.00    2.60 
   8   2   6   14.10    2.70 
  -8   2  -6   13.60    2.90 
  -8   2  -6   16.70    2.40 
  -9  -2  -6    2.10    1.40 
   9  -2   6    1.80    1.20 
   9   2   6    3.80    1.40 
 -11  -3   6   64.29    7.60 
 -11  -3   6   60.59    5.80 
 -11   3   6   54.19    7.50 
 -10  -3   6   61.99    5.90 
 -10  -3   6   63.09    5.30 
 -10  -3   6   64.69    6.10 
 -10   3   6   64.79    5.50 
 -10   3   6   70.19    6.40 
  -9  -3   6   12.10    3.00 
  -9  -3   6    5.20    2.00 
  -9  -3   6    5.90    1.90 
  -9  -3   6    6.30    2.00 
  -9   3   6   13.00    2.70 
  -9   3   6   12.70    3.30 
  -8  -3   6   35.90    4.30 
  -8  -3   6   37.60    4.00 
  -8  -3   6   44.10    4.00 
  -8  -3   6   43.00    4.40 
  -8   3   6   38.30    4.60 
  -8   3   6   41.60    4.90 
  -8   3   6   44.80    4.70 
   8   3  -6   42.40    3.70 
  -8   3   6   46.40    4.50 
  -8   3   6   39.50    4.10 
  -7  -3   6  464.55   23.60 
  -7  -3   6  493.35   24.40 
  -7  -3   6  516.05   24.30 
  -7  -3   6  505.95   23.80 
   7  -3  -6  464.15   23.40 
  -7  -3   6  526.55   23.60 
   7   3  -6  477.35   23.60 
  -7   3   6  509.75   24.20 
  -7   3   6  496.65   24.80 
  -7   3   6  521.15   23.90 
  -7   3   6  514.65   24.80 
  -7   3   6  527.35   25.30 
  -6  -3   6   19.40    2.50 
  -6  -3   6   19.50    3.10 
   6  -3  -6   23.80    2.40 
  -6  -3   6   21.10    2.60 
  -6  -3   6   17.90    2.60 
  -6   3   6   30.30    3.80 
   6   3  -6   24.50    2.00 
  -6   3   6   29.30    3.50 
  -6   3   6   18.50    2.80 
  -6   3   6   16.90    2.50 
   6   3  -6   19.60    2.60 
  -5  -3   6  271.67   14.50 
  -5  -3   6  277.67   14.50 
  -5  -3   6  282.17   14.30 
  -5  -3   6  277.37   13.80 
  -5  -3   6  299.77   13.90 
   5  -3  -6  294.87   13.60 
  -5   3   6  277.37   13.80 
   5   3  -6  295.47   13.00 
  -5   3   6  261.67   13.90 
  -5   3   6  296.87   15.30 
  -5   3   6  284.87   15.00 
  -5   3   6  296.57   15.60 
   4  -3  -6   79.09    4.50 
  -4  -3   6   74.69    5.10 
  -4  -3   6   78.89    5.30 
  -4  -3   6   72.19    4.60 
  -4  -3   6   79.79    4.50 
  -4  -3   6   73.69    5.80 
   4  -3  -6   75.19    4.30 
  -4   3   6   70.99    5.50 
  -4   3   6   75.19    4.60 
   4   3  -6   75.49    3.70 
  -4   3   6   77.79    6.40 
  -4   3   6   75.39    6.20 
  -3  -3   6   91.69    5.70 
   3  -3  -6   92.19    4.80 
  -3  -3   6   79.79    6.30 
  -3  -3   6   81.09    5.70 
  -3  -3   6   86.59    5.30 
  -3  -3   6   93.99    5.00 
  -3   3   6  101.79    7.00 
  -3   3   6  103.39    6.50 
  -3   3   6  109.59    8.20 
  -2  -3   6    5.90    1.00 
  -2  -3   6    5.10    2.20 
  -2  -3   6    7.40    1.60 
  -2  -3   6    6.40    1.40 
  -2   3   6    3.10    1.40 
  -1  -3   6  296.17   14.90 
  -1  -3   6  319.87   13.70 
  -1  -3   6  301.67   14.50 
  -1  -3   6  305.87   15.40 
  -1   3   6  307.17   15.30 
  -1   3   6  282.27   13.10 
  -1   3   6  303.27   15.70 
   0  -3   6   93.09    6.30 
   0  -3   6   94.69    4.80 
   0  -3   6   84.19    5.20 
   0   3   6  102.29    6.40 
   0   3   6   95.99    4.40 
   0   3   6   95.79    6.50 
   1  -3   6    5.10    0.90 
   1  -3   6   10.60    2.30 
   1  -3   6    5.90    1.20 
   1   3   6   10.90    2.30 
   1   3   6    5.60    1.50 
  -1   3  -6    6.20    1.40 
   1   3   6    6.80    1.70 
   2  -3   6  100.39    6.80 
   2  -3   6   98.09    5.50 
   2  -3   6   89.29    4.60 
   2  -3   6   98.69    5.10 
   2   3   6   91.69    5.70 
   2   3   6  115.69    6.70 
  -2   3  -6   98.99    6.30 
   2   3   6   96.89    6.30 
   3  -3   6  203.98   10.40 
  -3   3  -6  210.78   11.10 
   3   3   6  184.68    9.40 
   3   3   6  192.48   10.50 
   3   3   6  208.48   10.70 
   3   3   6  198.98   10.50 
   4  -3   6   26.50    2.80 
   4   3   6   34.30    3.40 
  -4   3  -6   30.40    3.40 
   5  -3   6   14.40    2.30 
  -5  -3  -6   11.20    2.20 
  -5   3  -6   17.90    2.70 
  -5   3  -6   10.30    1.80 
   5   3   6   11.90    2.50 
   6  -3   6   84.89    5.60 
  -6  -3  -6   74.39    5.30 
   6   3   6   84.49    6.00 
  -6   3  -6   78.49    5.90 
   7  -3   6   37.40    3.50 
  -7  -3  -6   25.40    3.00 
   7   3   6   37.10    3.90 
  -7   3  -6   33.30    3.50 
   8  -3   6   10.70    2.30 
  -8  -3  -6    5.20    1.90 
   8  -3   6    8.80    2.50 
  -8   3  -6    5.30    2.10 
 -11  -4   6   18.60    3.00 
 -11  -4   6   17.00    2.70 
 -11   4   6   20.10    3.70 
 -11   4   6   19.50    3.00 
 -10  -4   6   20.40    3.30 
 -10  -4   6   14.50    2.50 
 -10  -4   6   15.90    3.50 
 -10   4   6   14.50    3.30 
 -10   4   6   15.60    2.70 
  -9  -4   6   23.50    3.00 
  -9  -4   6   13.80    3.10 
  -9  -4   6   18.70    3.00 
  -9  -4   6   23.20    3.40 
  -9   4   6   19.90    3.50 
  -9   4   6   24.70    4.50 
  -8  -4   6   94.29    7.00 
  -8  -4   6   98.39    6.70 
  -8  -4   6   95.99    7.10 
  -8  -4   6   97.49    6.40 
  -8   4   6   93.19    7.70 
   8   4  -6   94.99    6.90 
  -8   4   6   97.09    7.40 
  -7  -4   6   82.89    5.40 
  -7  -4   6   71.59    5.30 
  -7  -4   6   81.49    5.90 
  -7  -4   6   85.39    6.00 
  -7   4   6   80.79    5.80 
  -7   4   6   65.39    6.00 
  -7   4   6   63.99    6.20 
  -7   4   6   66.59    6.10 
   7   4  -6   78.89    5.50 
  -6  -4   6  385.06   17.70 
  -6  -4   6  338.27   17.80 
  -6  -4   6  377.26   17.70 
  -6  -4   6  380.76   18.30 
  -6  -4   6  364.26   18.30 
   6  -4  -6  355.06   17.50 
  -6   4   6  357.46   18.80 
   6   4  -6  352.16   17.80 
  -6   4   6  383.06   18.00 
   6   4  -6  369.86   18.30 
  -6   4   6  381.46   19.30 
  -6   4   6  355.86   19.20 
  -5  -4   6  270.57   13.00 
   5  -4  -6  259.97   12.70 
  -5  -4   6  261.87   14.00 
  -5  -4   6  243.28   13.50 
  -5  -4   6  269.77   12.80 
  -5  -4   6  247.58   13.30 
   5  -4  -6  253.07   12.30 
  -5   4   6  272.57   14.80 
  -5   4   6  248.78   13.00 
   5   4  -6  253.97   12.00 
  -5   4   6  267.17   13.00 
  -5   4   6  276.37   15.00 
   4  -4  -6  485.05   21.30 
  -4  -4   6  473.35   22.40 
  -4  -4   6  441.26   22.50 
   4  -4  -6  485.65   21.70 
  -4  -4   6  493.15   21.70 
  -4  -4   6  436.36   22.20 
  -4  -4   6  494.35   22.00 
  -4   4   6  467.45   21.80 
  -4   4   6  427.76   21.70 
  -4   4   6  498.45   24.20 
  -4   4   6  516.05   24.20 
  -4   4   6  485.75   23.10 
  -3  -4   6   24.50    2.60 
  -3  -4   6   25.80    2.20 
  -3  -4   6   20.20    3.60 
  -3  -4   6   24.40    2.40 
   3  -4  -6   27.60    2.10 
   3  -4  -6   25.20    2.10 
  -3   4   6   21.00    4.80 
  -3   4   6   28.90    3.20 
  -2  -4   6   30.60    2.90 
  -2  -4   6   33.20    2.80 
  -2  -4   6   30.00    2.20 
  -2  -4   6   27.90    3.40 
  -2   4   6   37.60    3.40 
  -2   4   6   27.10    1.80 
  -2   4   6   31.40    3.50 
   2   4  -6   26.40    2.40 
  -1  -4   6   12.60    1.40 
  -1  -4   6   12.70    1.90 
  -1  -4   6   17.10    2.10 
  -1   4   6   10.80    1.00 
   1   4  -6   11.90    2.10 
  -1   4   6    9.60    2.30 
  -1   4   6    9.70    2.10 
   0  -4   6   59.79    3.40 
   0  -4   6   60.99    3.90 
   0  -4   6   52.99    4.60 
   0   4   6   54.89    4.50 
   0   4   6   54.39    3.10 
   0   4  -6   56.49    4.10 
   0   4   6   56.09    4.90 
   1  -4   6  210.98   11.30 
   1  -4   6  196.88    9.80 
   1  -4   6  202.88    9.60 
   1   4   6  217.38   11.40 
   1   4   6  192.58   10.80 
   1   4   6  180.58    9.90 
  -1   4  -6  199.58   10.60 
   2  -4   6   51.99    5.00 
   2  -4   6   50.59    3.50 
   2  -4   6   47.80    3.20 
   2   4   6   54.09    4.60 
   2   4   6   50.39    3.80 
  -2   4  -6   58.99    5.00 
   2   4   6   48.90    4.30 
   2   4   6   52.49    4.40 
   3  -4   6    5.70    1.40 
   3  -4   6    7.00    1.20 
   3   4   6    5.80    1.60 
  -3   4  -6    5.70    1.80 
   3   4   6    4.60    1.60 
   3   4   6    5.30    1.60 
   4  -4   6   20.10    2.50 
   4  -4   6   19.50    1.90 
  -4   4  -6   23.00    3.10 
   4   4   6   24.70    3.10 
  -5  -4  -6  117.79    7.70 
   5  -4   6  140.29    7.80 
   5  -4   6  121.49    6.70 
  -5   4  -6  144.99    8.50 
   5   4   6  138.39    8.30 
   6  -4   6    6.00    1.20 
   6  -4   6    5.70    1.70 
  -6  -4  -6    5.90    1.50 
  -6   4  -6   10.70    2.40 
   6   4   6    5.50    2.10 
   7  -4   6   60.09    4.20 
   7  -4   6   75.79    5.30 
  -7   4  -6   69.99    5.20 
   7   4   6   86.39    5.90 
   8  -4   6   19.70    2.20 
  -8  -4  -6   20.50    3.20 
   8  -4   6   21.00    2.70 
   8   4   6   25.20    3.10 
  -8   4  -6   16.90    3.20 
 -11  -5   6    5.10    1.50 
  11  -5  -6    2.70    1.80 
  11  -5  -6    5.20    1.50 
 -11  -5   6    3.10    1.50 
 -11   5   6    2.90    2.00 
 -11   5   6    5.00    3.40 
 -10  -5   6   38.10    3.60 
  10  -5  -6   26.30    2.90 
 -10  -5   6   31.60    3.90 
 -10  -5   6   35.20    4.40 
 -10   5   6   27.30    3.60 
 -10   5   6   30.00    5.10 
   9  -5  -6  195.58   12.00 
  -9  -5   6  211.08   11.30 
  -9  -5   6  213.38   12.10 
  -9  -5   6  209.28   12.20 
  -9   5   6  212.18   13.10 
  -9   5   6  206.88   12.40 
  -8  -5   6   68.29    5.00 
  -8  -5   6   62.89    5.00 
  -8  -5   6   69.09    5.70 
   8  -5  -6   63.79    4.40 
  -8   5   6   64.49    6.70 
  -8   5   6   63.19    7.20 
  -8   5   6   59.19    5.60 
   8   5  -6   53.39    5.00 
  -7  -5   6  336.37   16.90 
  -7  -5   6  318.37   16.10 
  -7  -5   6  304.27   16.50 
   7   5  -6  301.77   16.50 
  -7   5   6  350.96   18.10 
  -7   5   6  329.67   17.80 
  -7   5   6  333.57   17.60 
  -6  -5   6   89.89    5.70 
  -6  -5   6   89.49    6.00 
   6  -5  -6   79.49    5.50 
   6  -5  -6   86.69    5.20 
  -6  -5   6   87.19    5.60 
  -6  -5   6   88.09    6.10 
   6   5  -6   90.39    6.20 
  -6   5   6   76.59    6.80 
  -6   5   6   85.79    5.80 
  -6   5   6   69.59    6.30 
  -6   5   6   80.99    7.50 
  -5  -5   6  564.64   27.50 
   5  -5  -6  599.04   26.80 
  -5  -5   6  633.44   27.50 
  -5  -5   6  617.84   27.90 
   5  -5  -6  560.94   27.20 
  -5  -5   6  570.64   27.60 
  -5   5   6  644.34   29.70 
  -5   5   6  569.64   27.20 
  -5   5   6  589.44   28.60 
  -5   5   6  604.64   29.50 
  -4  -5   6   25.80    3.60 
  -4  -5   6   24.90    3.50 
   4  -5  -6   28.60    2.50 
   4  -5  -6   29.30    2.70 
  -4  -5   6   29.00    3.50 
  -4  -5   6   29.50    2.60 
  -4   5   6   27.80    3.80 
  -4   5   6   22.90    5.40 
   3  -5  -6  186.98    9.20 
  -3  -5   6  192.08   10.60 
  -3  -5   6  191.88    9.50 
   3  -5  -6  189.28    9.60 
  -3  -5   6  188.68    9.90 
  -3  -5   6  194.18   10.30 
  -3   5   6  208.48   11.90 
  -3   5   6  193.38   11.00 
   3   5  -6  173.98    9.60 
  -2  -5   6  537.25   23.60 
  -2  -5   6  529.35   24.80 
  -2  -5   6  532.65   24.60 
  -2  -5   6  540.65   24.10 
   2  -5  -6  522.65   23.30 
  -2   5   6  520.85   24.30 
  -2   5   6  517.35   25.90 
   2   5  -6  498.55   23.70 
  -2   5   6  509.55   25.00 
  -1  -5   6  415.26   18.80 
  -1  -5   6  394.56   19.60 
  -1  -5   6  396.26   18.20 
  -1  -5   6  404.16   19.40 
   1  -5  -6  387.66   18.00 
   1   5  -6  385.66   18.70 
  -1   5   6  395.36   19.60 
  -1   5   6  413.26   20.50 
   0  -5   6  136.69    7.90 
   0  -5   6  130.39    8.10 
   0  -5   6  126.39    6.60 
   0   5   6  123.69    7.80 
   0   5  -6  123.89    7.20 
   0   5   6  128.19    8.20 
   0   5   6  120.79    8.30 
   1  -5   6   64.99    6.60 
   1  -5   6   58.49    3.90 
   1  -5   6   68.79    4.20 
   1  -5   6   63.79    4.00 
   1   5   6   74.69    5.70 
   1   5   6   64.79    4.40 
   1   5   6   72.49    5.30 
   1   5   6   74.89    5.20 
  -1   5  -6   72.59    4.90 
   2  -5   6   37.30    2.50 
   2  -5   6   35.30    2.70 
   2  -5   6   39.20    4.40 
  -2   5  -6   36.20    3.40 
   2   5   6   34.90    3.70 
   2   5   6   30.20    3.90 
   2   5   6   36.80    3.90 
   3  -5   6   30.60    2.80 
   3  -5   6   27.80    2.20 
   3   5   6   29.10    3.40 
   3   5   6   28.80    3.10 
  -3   5  -6   32.30    3.40 
   3   5   6   28.50    3.50 
   4  -5   6   91.79    5.90 
   4  -5   6   88.59    5.00 
   4   5   6   88.39    6.90 
   4   5   6   94.09    6.30 
  -4   5  -6   93.19    6.50 
   5  -5   6   27.90    3.10 
  -5  -5  -6   27.30    3.30 
   5  -5   6   25.00    2.40 
  -5   5  -6   32.30    3.60 
   5   5   6   26.80    3.40 
   6  -5   6   80.59    4.80 
   6  -5   6   89.89    5.80 
  -6  -5  -6   76.49    5.20 
   6   5   6   92.79    6.40 
  -6   5  -6   87.39    6.30 
   7  -5   6  153.08    8.20 
   7  -5   6  172.18    9.30 
  -7   5  -6  169.08   10.80 
   7   5   6  170.08    9.70 
   8  -5   6  111.79    6.60 
   8   5   6  110.99    6.90 
  11  -6  -6   30.10    3.30 
 -11  -6   6   44.40    3.90 
 -11  -6   6   40.90    3.60 
 -11   6   6   34.70    6.00 
 -11   6   6   46.60    4.00 
 -10  -6   6   -0.60    1.30 
 -10  -6   6    1.00    1.30 
  10  -6  -6    0.10    0.80 
 -10  -6   6    4.70    3.20 
  10  -6  -6    3.20    1.30 
 -10   6   6    2.20    1.60 
 -10   6   6    2.30    6.10 
   9  -6  -6   22.70    2.50 
  -9  -6   6   18.20    2.90 
  -9  -6   6   12.90    2.40 
   9  -6  -6   20.00    1.90 
  -9  -6   6   18.60    3.20 
  -9   6   6   24.00    6.20 
  -9   6   6   14.40    3.20 
  -8  -6   6    5.70    2.10 
  -8  -6   6    8.00    2.00 
   8  -6  -6    5.70    1.40 
   8  -6  -6    7.40    1.10 
  -8  -6   6    5.00    1.80 
  -8  -6   6    2.30    1.80 
  -8   6   6    7.00    2.70 
  -8   6   6    7.30    2.70 
   8   6  -6    4.00    1.90 
  -8   6   6    5.70    4.70 
   7  -6  -6  134.29    7.40 
   7  -6  -6  123.59    6.50 
  -7  -6   6  125.19    7.80 
  -7  -6   6  129.79    7.70 
  -7  -6   6  136.39    8.40 
  -7  -6   6  110.39    7.70 
  -7   6   6  118.29    8.90 
  -7   6   6  125.49    8.90 
   7   6  -6  130.69    8.30 
  -7   6   6  134.39   11.70 
   6  -6  -6  164.98    9.10 
  -6  -6   6  167.68    9.30 
  -6  -6   6  168.88    9.80 
  -6  -6   6  167.28    9.40 
  -6  -6   6  150.58    9.30 
  -6   6   6  176.68   10.70 
  -6   6   6  177.28   13.90 
   6   6  -6  172.48   10.20 
  -6   6   6  165.08   11.10 
   5  -6  -6  351.06   18.10 
  -5  -6   6  363.06   17.90 
   5  -6  -6  368.16   17.50 
  -5  -6   6  390.86   17.90 
  -5  -6   6  349.87   18.00 
  -5  -6   6  379.96   18.10 
  -5  -6   6  388.46   18.50 
  -5   6   6  377.76   19.30 
  -5   6   6  382.66   20.70 
  -5   6   6  381.26   20.20 
   5   6  -6  381.76   19.10 
   5   6  -6  359.86   17.50 
  -4  -6   6  302.17   15.80 
   4  -6  -6  311.77   15.00 
  -4  -6   6  333.07   15.30 
  -4  -6   6  357.56   15.80 
  -4  -6   6  327.47   16.10 
   4  -6  -6  317.67   15.70 
  -4   6   6  305.87   16.60 
  -4   6   6  296.07   17.40 
   4   6  -6  312.87   15.30 
  -3  -6   6  250.57   13.20 
   3  -6  -6  259.57   12.70 
  -3  -6   6  261.47   13.80 
  -3  -6   6  252.27   13.70 
  -3  -6   6  268.47   12.90 
   3  -6  -6  252.87   13.20 
  -3   6   6  300.97   15.70 
  -3   6   6  291.77   14.70 
   3   6  -6  264.07   13.10 
   2  -6  -6  264.17   14.50 
  -2  -6   6  321.17   16.10 
  -2  -6   6  301.07   15.20 
  -2  -6   6  308.47   14.10 
   2   6  -6  279.37   14.00 
   2   6  -6  299.77   14.60 
  -2   6   6  300.67   15.50 
  -2   6   6  297.87   16.40 
  -1  -6   6   44.20    4.10 
  -1  -6   6   42.60    3.20 
   1  -6  -6   52.09    3.50 
  -1  -6   6   44.40    5.20 
   1   6  -6   43.40    3.30 
  -1   6   6   40.90    4.70 
  -1   6   6   46.80    4.10 
   0  -6   6  166.98    9.20 
   0  -6   6  137.69    7.40 
   0  -6   6  160.78    9.40 
   0  -6   6  158.48    7.90 
   0   6   6  147.29    9.70 
   0   6  -6  157.88    8.40 
   0   6   6  140.09    8.90 
   0   6   6  146.29    7.90 
   0   6   6  152.18    8.90 
   1  -6   6   26.70    2.20 
   1  -6   6   29.70    2.60 
   1  -6   6   31.50    2.70 
  -1   6  -6   34.30    3.10 
   1   6   6   26.30    3.30 
   1   6   6   30.40    3.70 
   1   6   6   26.50    2.90 
   1   6   6   32.50    3.40 
   2  -6   6   27.00    2.50 
   2  -6   6   24.80    2.70 
   2  -6   6   27.00    2.20 
  -2   6  -6   33.70    3.20 
   2   6   6   28.60    3.40 
   2   6   6   23.50    3.50 
   2   6   6   29.30    3.10 
   3  -6   6   44.50    3.00 
   3  -6   6   45.60    3.70 
  -3   6  -6   49.99    4.30 
   3   6   6   38.10    4.20 
   3   6   6   49.30    4.20 
   3   6   6   46.00    4.70 
   4  -6   6   76.19    4.60 
   4  -6   6   84.79    5.50 
  -4   6  -6   83.19    6.00 
   4   6   6   79.99    5.80 
   4   6   6   77.39    6.40 
   5  -6   6    5.90    1.50 
  -5  -6  -6    7.80    1.90 
   5  -6   6    6.20    1.30 
  -5   6  -6   12.10    2.50 
   5   6   6    5.30    2.00 
   5   6   6    4.00    1.90 
   6  -6   6   48.20    3.60 
   6  -6   6   58.99    4.50 
  -6   6  -6   57.69    4.80 
   6   6   6   59.69    5.10 
   7  -6   6   97.39    8.00 
   7  -6   6   88.79    5.00 
  -7  -6  -6   94.79    6.80 
   7   6   6  102.49    8.50 
  -7   6  -6   87.49    5.90 
  -8  -6  -6    7.60    1.70 
   8   6   6    9.70    2.00 
 -10  -7   6    1.90    1.50 
 -10  -7   6   -0.30    1.00 
  10  -7  -6    1.90    1.30 
 -10   7   6   -0.70    1.60 
  -9  -7   6   10.30    2.30 
   9  -7  -6    9.10    1.90 
  -9  -7   6    9.20    2.30 
  -9  -7   6   10.60    2.00 
   9  -7  -6   11.50    1.70 
  -9   7   6    5.50    2.30 
  -9   7   6   14.10    5.70 
  -8  -7   6    5.10    2.10 
  -8  -7   6    3.50    1.80 
  -8  -7   6    4.90    1.70 
   8  -7  -6    7.00    1.30 
   8  -7  -6    6.50    2.30 
  -8  -7   6    5.00    1.50 
  -8   7   6    6.20    6.10 
  -8   7   6    3.10    3.10 
   8   7  -6    3.70    2.10 
  -8   7   6    5.10    2.20 
  -7  -7   6  161.38    9.50 
   7  -7  -6  169.68    9.10 
   7  -7  -6  164.98    8.20 
  -7  -7   6  172.38    9.40 
  -7  -7   6  160.38    9.80 
  -7  -7   6  182.28   10.00 
   7   7  -6  171.88   10.30 
  -7   7   6  146.29   10.60 
  -7   7   6  167.28   13.20 
  -7   7   6  159.38   10.70 
  -6  -7   6  201.98   10.60 
  -6  -7   6  182.88   10.40 
  -6  -7   6  201.28   11.00 
   6  -7  -6  187.38   10.10 
   6   7  -6  198.78   11.50 
   6   7  -6  178.48    9.90 
  -6   7   6  181.98   12.30 
  -6   7   6  210.28   12.00 
  -5  -7   6   52.29    4.20 
  -5  -7   6   58.49    4.50 
  -5  -7   6   59.19    4.80 
   5  -7  -6   63.79    5.60 
  -5   7   6   50.49    5.70 
  -5   7   6   63.59    5.60 
   5   7  -6   55.19    5.00 
   5   7  -6   50.99    4.00 
  -4  -7   6 1231.98   54.29 
  -4  -7   6 1256.27   54.79 
   4  -7  -6 1079.39   54.39 
  -4  -7   6 1245.68   53.99 
   4  -7  -6 1203.08   53.79 
   4   7  -6 1197.08   54.09 
  -4   7   6 1295.87   57.09 
  -4   7   6 1304.17   55.89 
   3  -7  -6  688.63   31.00 
  -3  -7   6  723.33   31.70 
  -3  -7   6  716.23   32.00 
  -3  -7   6  690.23   31.10 
   3  -7  -6  635.14   31.50 
  -3  -7   6  703.83   32.70 
  -3   7   6  733.23   34.10 
   3   7  -6  628.04   31.60 
  -3   7   6  696.03   32.70 
   2  -7  -6  386.96   17.90 
  -2  -7   6  380.96   18.00 
  -2  -7   6  379.16   18.80 
  -2  -7   6  402.96   18.70 
  -2   7   6  365.36   19.30 
   2   7  -6  378.36   18.50 
  -2   7   6  391.86   20.60 
  -1  -7   6  139.39    8.00 
  -1  -7   6  136.99    8.40 
   1  -7  -6  141.19    7.40 
  -1  -7   6  136.69    7.40 
  -1   7   6  132.99    9.80 
  -1   7   6  130.79    9.40 
   1   7  -6  128.69    7.30 
   1   7  -6  146.19    8.10 
   0  -7   6   57.59    4.90 
   0  -7   6   57.29    3.50 
   0  -7   6   55.59    3.90 
   0   7   6   59.69    5.60 
   0   7  -6   55.69    4.70 
   0   7   6   56.49    4.70 
   0   7  -6   52.49    4.40 
   0   7   6   65.99    5.00 
   0   7   6   56.89    4.00 
   1  -7   6   41.50    4.00 
   1  -7   6   49.70    3.60 
   1   7   6   47.10    3.80 
   1   7   6   49.20    4.90 
   1   7   6   43.30    4.10 
   1   7   6   52.69    4.60 
  -1   7  -6   49.10    3.90 
   2  -7   6   88.59    4.90 
   2  -7   6   88.09    5.30 
   2  -7   6   86.99    5.50 
   2   7   6   86.69    5.80 
   2   7   6   79.89    6.50 
   2   7   6   83.59    6.50 
  -2   7  -6   90.29    6.00 
   3  -7   6   25.50    2.40 
   3  -7   6   23.30    2.90 
   3   7   6   27.20    3.50 
   3   7   6   28.00    3.20 
  -3   7  -6   24.30    3.10 
  -3   7  -6   29.10    3.50 
   4  -7   6   82.09    5.40 
   4  -7   6   94.79    6.00 
   4   7   6   86.39    6.90 
  -4   7  -6   86.99    6.50 
  -4   7  -6   92.89    6.40 
   4   7   6   87.39    6.30 
   5  -7   6    9.00    1.40 
   5  -7   6    9.60    2.10 
   5   7   6    6.20    1.90 
  -5   7  -6    7.30    2.10 
   6  -7   6   -0.50    1.00 
   6  -7   6    3.40    1.50 
  -6   7  -6   -1.80    1.50 
   6   7   6    1.10    1.60 
   7  -7   6   30.60    2.40 
   7  -7   6   31.50    3.20 
  -7  -7  -6   24.60    3.30 
   7   7   6   32.60    3.70 
  -7   7  -6   39.70    3.30 
  10  -8  -6   10.10    1.80 
 -10  -8   6    8.80    1.80 
 -10   8   6   10.50    2.40 
  -9  -8   6   10.60    2.30 
   9  -8  -6    9.40    2.00 
  -9  -8   6    8.50    2.40 
  -9   8   6    5.70    2.30 
   8  -8  -6   13.50    2.10 
  -8  -8   6   10.80    2.20 
   8  -8  -6    7.40    1.60 
  -8  -8   6   10.20    2.10 
  -8   8   6    7.80    2.30 
  -7  -8   6    0.20    2.60 
  -7  -8   6    2.70    1.70 
  -7  -8   6    2.30    1.50 
   7  -8  -6    1.80    1.20 
  -7   8   6    0.30    1.50 
   7   8  -6    1.50    3.00 
   7   8  -6    6.30    1.60 
  -7   8   6    3.30    2.90 
  -6  -8   6   61.59    4.80 
  -6  -8   6   68.39    4.90 
   6  -8  -6   66.09    4.60 
  -6   8   6   54.79    6.20 
   6   8  -6   62.19    4.50 
  -6   8   6   66.09    6.00 
   6   8  -6   62.29    5.60 
   5  -8  -6  155.98    8.70 
  -5  -8   6  153.18    8.90 
  -5  -8   6  164.48    9.40 
  -5  -8   6  157.88    9.20 
   5   8  -6  146.99    8.80 
   5   8  -6  160.88   10.10 
  -5   8   6  171.58   10.50 
  -5   8   6  173.08   11.30 
  -4  -8   6   71.79    5.30 
   4  -8  -6   76.19    5.00 
  -4  -8   6   68.89    5.50 
  -4  -8   6   74.19    5.10 
  -4   8   6   77.69    6.30 
  -4   8   6   68.99    8.60 
   4   8  -6   79.79    5.40 
  -3  -8   6   42.90    3.90 
   3  -8  -6   44.80    3.60 
  -3  -8   6   45.40    4.00 
  -3  -8   6   37.30    3.30 
   3   8  -6   34.50    4.00 
  -3   8   6   39.60    5.00 
  -3   8   6   28.00    3.90 
   3   8  -6   28.80    3.50 
  -2  -8   6   51.09    3.90 
  -2  -8   6   46.80    4.40 
  -2  -8   6   48.00    4.30 
   2  -8  -6   50.49    3.70 
  -2   8   6   62.29    6.00 
  -2   8   6   55.49    4.90 
   2   8  -6   51.09    4.30 
  -1  -8   6  334.77   16.50 
  -1  -8   6  305.47   15.80 
  -1  -8   6  350.96   17.00 
   1  -8  -6  341.47   15.90 
  -1   8   6  327.67   18.40 
  -1   8   6  320.87   17.00 
   1   8  -6  329.17   16.60 
   0  -8   6   72.59    4.50 
   0  -8   6   75.99    5.80 
   0  -8   6   77.79    5.00 
   0  -8   6   74.29    5.50 
   0   8   6   83.09    7.00 
   0   8   6   70.49    4.80 
   0   8   6   73.49    5.70 
   0   8  -6   85.49    5.90 
   0   8   6   77.39    5.60 
   0   8  -6   80.69    5.00 
   1  -8   6   13.40    2.00 
   1  -8   6   18.20    3.00 
   1  -8   6   16.30    1.80 
   1   8   6   14.50    2.70 
   1   8   6   14.90    2.30 
  -1   8  -6   18.50    2.40 
  -1   8  -6   13.10    2.70 
   1   8   6   14.80    3.10 
   2  -8   6   89.49    5.70 
   2  -8   6   90.89    5.30 
  -2   8  -6   94.39    6.30 
   2   8   6   93.49    7.00 
  -2   8  -6  102.69    7.00 
   2   8   6   96.69    6.30 
   3  -8   6   19.70    2.40 
   3   8   6   19.00    3.00 
   3   8   6   18.60    3.20 
  -3   8  -6   15.80    3.10 
   4  -8   6   30.70    2.80 
   4  -8   6   37.30    3.60 
  -4   8  -6   37.90    4.20 
   4   8   6   40.40    4.00 
   4   8   6   44.70    5.70 
   5  -8   6    5.20    1.30 
   5  -8   6    4.70    1.60 
   5   8   6    5.00    1.90 
  -5   8  -6    2.10    1.80 
   6  -8   6   36.00    2.90 
  -6   8  -6   45.10    3.90 
   7  -8   6   48.10    3.10 
  -7  -8  -6   58.59    4.60 
   7   8   6   54.59    4.30 
  -7   8  -6   47.30    4.70 
   9  -9  -6    3.10    1.40 
  -9  -9   6    3.80    1.40 
  -9   9   6    2.90    1.70 
   8  -9  -6    0.80    1.20 
  -8  -9   6    1.20    1.30 
  -8  -9   6   -1.50    1.60 
  -7  -9   6  123.09    7.60 
  -7  -9   6  122.59    7.40 
   7  -9  -6  115.39    7.20 
   7   9  -6  121.79    7.20 
  -7   9   6  124.39    9.00 
  -6  -9   6   54.19    4.40 
  -6  -9   6   54.99    4.50 
   6  -9  -6   50.49    4.10 
  -6   9   6   46.10    7.10 
  -6   9   6   56.69    5.60 
   6   9  -6   40.20    5.40 
   6   9  -6   56.69    4.30 
   5  -9  -6  110.59    6.60 
  -5  -9   6   99.89    6.60 
  -5  -9   6  111.29    6.90 
  -5  -9   6  101.59    6.90 
   5   9  -6  102.09    7.50 
  -5   9   6  100.39    8.50 
   5   9  -6   98.09    7.80 
  -5   9   6  114.59    8.20 
  -4  -9   6  141.69    8.50 
   4  -9  -6  143.59    8.10 
  -4  -9   6  141.29    8.20 
  -4  -9   6  141.39    8.40 
  -4   9   6  139.59   10.40 
   4   9  -6  139.59    8.40 
   4   9  -6  132.39    9.10 
  -4   9   6  147.69    9.60 
  -3  -9   6   22.00    2.60 
  -3  -9   6   26.10    3.00 
   3  -9  -6   20.80    2.70 
  -3  -9   6   25.00    3.00 
  -3   9   6   30.60    3.80 
  -3   9   6   28.90    4.30 
   3   9  -6   21.90    3.40 
   3   9  -6   25.00    3.10 
   2  -9  -6   26.70    3.00 
  -2  -9   6   31.80    3.10 
  -2  -9   6   27.50    3.20 
  -2  -9   6   33.10    3.50 
   2   9  -6   36.00    3.70 
  -2   9   6   43.20    5.10 
   2   9  -6   31.00    4.00 
  -2   9   6   36.00    4.20 
   1  -9  -6   28.50    3.00 
  -1  -9   6   32.40    3.60 
  -1  -9   6   23.60    2.80 
  -1  -9   6   30.60    3.50 
   1   9  -6   23.60    3.30 
  -1   9   6   26.40    4.30 
   1   9  -6   28.20    3.50 
  -1   9   6   25.90    3.70 
   0  -9   6   65.49    4.70 
   0  -9   6   67.59    5.40 
   0  -9   6   72.69    5.40 
   0   9   6   61.39    5.30 
   0   9   6   68.99    6.40 
   0   9   6   56.59    6.30 
   0   9   6   71.59    4.70 
   0   9  -6   69.99    5.50 
   1  -9   6   67.49    5.50 
   1  -9   6   58.09    4.40 
   1  -9   6   58.99    4.00 
  -1   9  -6   63.99    6.80 
   1   9   6   65.89    5.90 
   1   9   6   56.99    5.20 
   1   9   6   60.49    4.60 
   2  -9   6   57.29    4.20 
   2  -9   6   52.19    4.00 
   2  -9   6   60.79    5.20 
   2   9   6   53.69    5.10 
  -2   9  -6   66.89    5.30 
   2   9   6   57.89    4.60 
   2   9   6   49.50    5.40 
   3  -9   6   29.70    2.60 
   3   9   6   27.80    5.20 
  -3   9  -6   35.30    4.00 
   3   9   6   33.90    3.60 
   4  -9   6   12.80    2.00 
  -4   9  -6   12.00    2.60 
   4   9   6   14.70    2.70 
   5  -9   6    7.60    1.50 
  -5   9  -6    6.50    2.10 
   5   9   6    4.40    1.90 
  -6   9  -6    3.00    1.50 
   6   9   6    4.30    1.80 
   9 -10  -6   84.29    5.60 
  -9 -10   6   91.29    5.30 
  -9  10   6   90.89    6.60 
  -8 -10   6    3.50    1.30 
  -8 -10   6    6.50    2.20 
   8 -10  -6    3.00    1.60 
   8  10  -6    8.60    2.20 
  -8  10   6    6.10    2.40 
  -7 -10   6   14.20    2.30 
   7 -10  -6   10.60    2.00 
  -7 -10   6   13.10    2.20 
  -7  10   6   17.30    3.50 
   7  10  -6   11.90    2.50 
   6 -10  -6  232.98   12.80 
  -6 -10   6  258.47   13.20 
  -6 -10   6  260.67   13.10 
   6  10  -6  251.77   13.10 
  -6  10   6  256.47   14.80 
  -5 -10   6   22.70    2.90 
  -5 -10   6   22.30    3.00 
  -5 -10   6   21.90    2.90 
   5  10  -6   25.60    3.10 
  -4 -10   6   21.30    2.90 
   4 -10  -6   25.10    2.70 
  -4 -10   6   22.00    2.80 
  -4 -10   6   22.10    2.90 
   4  10  -6   17.00    3.10 
   4  10  -6   17.90    3.00 
  -4  10   6   24.20    3.80 
  -4  10   6   18.60    3.90 
   3 -10  -6   44.10    3.70 
  -3 -10   6   40.50    3.80 
  -3 -10   6   44.00    4.10 
  -3 -10   6   36.40    3.40 
  -3  10   6   39.10    5.20 
   3  10  -6   39.90    4.00 
  -3  10   6   44.60    4.60 
   3  10  -6   41.00    4.40 
   2 -10  -6  144.59    8.10 
  -2 -10   6  129.69    7.90 
  -2 -10   6  141.59    8.50 
  -2 -10   6  141.79    9.70 
   2  10  -6  140.99    9.20 
  -2  10   6  129.59   10.10 
  -2  10   6  128.69   10.00 
   2  10  -6  148.69    8.70 
   1 -10  -6   56.49    4.40 
  -1 -10   6   54.39    4.80 
  -1 -10   6   59.49    4.40 
  -1 -10   6   56.29    4.70 
  -1  10   6   52.89    5.90 
   1  10  -6   55.79    5.00 
   1  10  -6   53.69    5.00 
   0 -10   6    5.30    1.50 
   0 -10   6    4.20    1.70 
   0 -10   6    2.00    1.30 
   0  10  -6    0.00    1.60 
   0  10   6   -1.30    1.60 
   0  10  -6    3.90    1.80 
   1 -10   6   32.10    3.30 
   1 -10   6   37.10    3.00 
   1 -10   6   35.70    3.90 
   1 -10   6   36.70    4.00 
   1  10   6   30.40    4.20 
  -1  10  -6   43.80    4.40 
   1  10   6   39.20    5.10 
   1  10   6   38.20    3.50 
  -1  10  -6   40.50    4.20 
   2 -10   6   23.70    2.90 
   2 -10   6   24.30    2.40 
   2 -10   6   34.20    3.70 
   2  10   6   20.80    3.80 
   2  10   6   17.40    3.10 
  -2  10  -6   27.20    3.70 
   2  10   6   23.70    3.00 
   3 -10   6   30.30    2.80 
   3 -10   6   35.00    3.90 
  -3  10  -6   37.90    4.20 
   3  10   6   28.20    3.40 
   4 -10   6   19.80    2.90 
   4 -10   6   25.00    3.30 
   4  10   6   27.80    3.30 
  -4  10  -6   24.20    3.30 
   5 -10   6    3.70    1.60 
   5 -10   6    2.60    1.10 
  -5  10  -6    2.50    1.50 
   5  10   6    0.10    1.50 
  -8 -11   6   20.60    2.40 
   8 -11  -6   16.70    2.40 
   8  11  -6   20.30    2.80 
  -8  11   6   17.60    3.20 
  -7 -11   6   30.90    3.00 
   7 -11  -6   36.90    3.20 
  -7  11   6   26.30    4.10 
   7  11  -6   26.40    3.30 
   6 -11  -6    4.40    1.60 
  -6 -11   6    3.90    1.40 
   6  11  -6    8.20    2.90 
  -6  11   6    5.40    2.20 
   5 -11  -6   52.69    4.20 
  -5 -11   6   54.59    4.40 
  -5 -11   6   47.80    4.30 
   5  11  -6   60.89    4.70 
  -5  11   6   51.69    5.30 
   4 -11  -6   16.50    2.50 
  -4 -11   6   17.10    2.50 
  -4 -11   6   12.80    2.30 
  -4  11   6   15.10    3.10 
   4  11  -6   19.40    3.00 
  -3 -11   6    4.60    1.80 
  -3 -11   6    3.10    1.40 
   3 -11  -6    4.90    1.70 
  -3 -11   6    8.50    1.70 
  -3  11   6    6.40    1.90 
   3  11  -6    3.20    1.90 
   3  11  -6    7.30    2.40 
  -3  11   6    5.80    2.10 
   2 -11  -6   18.30    3.90 
  -2 -11   6   20.90    3.00 
  -2 -11   6   13.70    2.40 
  -2 -11   6   15.20    2.50 
   2  11  -6   14.30    2.70 
   2  11  -6   21.20    3.20 
  -2  11   6   17.20    3.10 
  -2  11   6    8.50    3.10 
  -1 -11   6   98.49    6.60 
  -1 -11   6   92.09    6.00 
  -1 -11   6  100.79    6.20 
   1  11  -6   97.99    6.70 
  -1  11   6   77.49    6.30 
  -1  11   6   80.39    7.60 
   1  11  -6   89.09    6.80 
   0 -11   6   11.20    2.30 
   0 -11   6    7.30    1.80 
   0 -11   6    5.50    2.10 
   0  11  -6    8.30    2.80 
   0  11  -6    7.70    2.30 
   0  11   6   10.30    3.50 
   1 -11   6   35.60    3.90 
   1 -11   6   31.50    3.40 
  -1  11  -6   41.30    4.40 
   1  11   6   35.20    3.70 
   2 -11   6   31.60    3.80 
   2 -11   6   33.70    3.60 
   2 -11   6   30.30    2.80 
   2  11   6   33.00    3.50 
  -2  11  -6   33.90    4.00 
   3 -11   6   19.70    2.30 
   3  11   6   18.50    3.40 
  -3  11  -6   21.20    3.30 
   4 -11   6   17.30    2.90 
   4 -11   6   21.80    2.10 
  -4  11  -6   20.80    2.90 
   4  11   6   26.00    3.10 
   5 -11   6   13.70    2.30 
   5 -11   6    8.80    1.90 
  -5 -11  -6    9.30    1.80 
   5 -11   6   14.10    1.60 
  -5  11  -6   10.90    2.00 
   5  11   6   12.10    2.10 
  -7 -12   6   27.60    2.50 
   7 -12  -6   26.70    3.30 
   7  12  -6   27.80    4.40 
  -7  12   6   29.80    3.70 
  -6 -12   6   40.80    3.40 
   6 -12  -6   43.90    3.40 
   6  12  -6   41.50    3.80 
  -6  12   6   41.70    4.50 
   5 -12  -6   28.50    3.80 
  -5 -12   6   29.10    3.10 
  -5  12   6   29.90    3.80 
   5  12  -6   31.90    3.50 
   4 -12  -6    6.00    1.80 
  -4 -12   6    3.80    1.60 
   4  12  -6    5.90    1.90 
  -4  12   6    2.10    1.70 
  -3 -12   6   33.40    3.60 
   3 -12  -6   32.10    3.30 
   3  12  -6   35.00    3.80 
  -3  12   6   33.00    3.90 
  -2 -12   6    3.40    1.80 
  -2 -12   6    2.80    2.80 
   2 -12  -6    5.80    1.50 
   2  12  -6   -0.10    1.70 
  -2  12   6    2.70    2.00 
  -1 -12   6   28.30    3.50 
  -1 -12   6   25.50    4.00 
   1  12  -6   30.00    3.90 
   0 -12   6   21.00    3.20 
   0  12  -6   22.60    3.50 
   1 -12   6   52.89    4.20 
   1 -12   6   53.19    4.70 
  -1  12  -6   59.39    5.10 
   2 -12   6   10.30    3.00 
   2 -12   6   14.40    2.30 
   2  12   6   13.20    2.30 
   3 -12   6   52.59    4.10 
   3 -12   6   57.69    4.60 
  -3  12  -6   60.99    4.90 
   3  12   6   52.99    4.10 
   4 -12   6    7.90    1.80 
   4 -12   6    7.40    2.00 
   4  12   6    4.90    2.40 
  -5 -13   6   67.39    4.50 
   5 -13  -6   59.09    4.30 
   5  13  -6   76.59    5.00 
  -5  13   6   63.59    5.30 
   4 -13  -6    7.20    1.70 
  -4 -13   6    8.60    1.70 
  -4  13   6   11.60    2.50 
   4  13  -6   10.40    2.20 
  -3 -13   6   26.20    3.00 
   3 -13  -6   24.10    2.80 
   3  13  -6   25.80    3.20 
  -3  13   6   20.10    3.20 
  -2 -13   6   33.60    3.50 
   2  13  -6   36.10    3.90 
  -1 -13   6   92.99    6.30 
   1  13  -6   95.09    6.70 
   0 -13   6   24.50    3.10 
   0  13  -6   21.60    3.40 
   1 -13   6   10.90    2.20 
  -1  13  -6    8.90    2.20 
   2 -13   6   27.80    3.30 
  -2  13  -6   30.30    3.50 
  -2 -14   6   -0.10    1.20 
   2  14  -6    2.40    1.60 
  -1 -14   6   19.30    2.50 
   1  14  -6   17.40    2.80 
 -11   0   7    4.40    3.30 
 -10   0   7    7.40    2.50 
 -10   0   7    5.40    3.00 
 -10   0   7    7.90    2.40 
  -9   0   7    0.70    1.70 
  -9   0   7    1.30    1.90 
  -9   0   7    0.40    1.80 
  -9   0   7    1.60    1.60 
  -8   0   7  347.77   18.20 
  -8   0   7  350.46   18.40 
  -8   0   7  366.26   17.80 
  -8   0   7  351.96   19.00 
  -7   0   7   36.90    4.20 
  -7   0   7   37.60    4.00 
  -7   0   7   35.70    4.00 
  -7   0   7   34.20    3.40 
  -7   0   7   37.10    4.60 
  -7   0   7   39.90    3.60 
  -6   0   7  200.48   11.70 
  -6   0   7  192.58   11.20 
  -6   0   7  198.08   10.80 
  -6   0   7  195.48   10.20 
  -6   0   7  178.88   10.00 
  -6   0   7  192.18   11.50 
  -5   0   7   41.50    3.30 
  -5   0   7   42.10    4.20 
  -5   0   7   38.20    3.00 
  -5   0   7   36.60    3.90 
  -5   0   7   43.00    4.40 
  -4   0   7    6.80    1.40 
  -4   0   7    8.00    1.80 
  -4   0   7    7.90    2.00 
  -4   0   7    6.10    2.60 
  -3   0   7  105.69    6.50 
  -3   0   7  106.29    7.30 
  -3   0   7   99.09    5.30 
  -3   0   7  109.99    6.00 
  -3   0   7  126.49    7.90 
  -3   0   7  116.79    8.50 
  -2   0   7 1933.41   85.99 
  -2   0   7 1878.71   84.19 
  -2   0   7 2135.49   90.89 
  -2   0   7 1888.61   84.89 
  -1   0   7    8.00    2.20 
  -1   0   7    4.30    1.50 
  -1   0   7    2.20    1.90 
   0   0   7  555.44   26.40 
   0   0   7  563.44   26.30 
   0   0   7  527.35   25.40 
   1   0   7  182.18    9.20 
   1   0   7  203.18   11.10 
   1   0   7  185.68   10.60 
   2   0   7  720.03   32.10 
  -3   0  -7   49.10    4.60 
   3   0   7   49.90    3.90 
   3   0   7   56.29    4.80 
   4   0   7   48.00    3.80 
  -4   0  -7   43.00    4.30 
   5   0   7   27.90    3.10 
  -5   0  -7   29.80    3.40 
  -6   0  -7  156.38    9.40 
   6   0   7  169.08    9.20 
   7   0   7   -0.70    1.20 
  -7   0  -7   -0.10    2.00 
  -7   0  -7   -0.30    0.90 
   8   0   7   92.99    5.70 
  -8   0  -7   92.29    5.70 
 -11  -1   7   13.90    3.20 
 -11  -1   7   13.50    3.20 
 -11   1   7   11.50    3.50 
 -10  -1   7    5.70    2.10 
 -10  -1   7    6.00    2.20 
 -10  -1   7    7.70    2.80 
 -10   1   7    1.50    2.20 
 -10   1   7   12.50    3.10 
 -10   1   7    5.50    2.20 
  -9  -1   7   19.70    3.80 
  -9  -1   7   24.70    3.20 
  -9  -1   7   21.50    3.50 
  -9   1   7   14.40    3.20 
  -9   1   7   15.30    3.30 
  -9   1   7   18.60    3.20 
  -9   1   7   18.60    3.10 
  -8  -1   7    2.10    1.50 
  -8  -1   7    2.00    1.40 
  -8  -1   7    0.00    1.50 
  -8  -1   7    1.90    1.80 
  -8  -1   7    1.00    1.70 
  -8   1   7    1.50    1.60 
  -8   1   7   -0.90    1.60 
  -8   1   7    1.60    1.60 
  -8   1   7    0.80    1.50 
  -7  -1   7  103.19    7.30 
  -7  -1   7  114.49    6.80 
  -7  -1   7   98.59    7.50 
  -7  -1   7   95.49    6.50 
  -7  -1   7  108.09    7.20 
  -7   1   7  103.59    7.50 
  -7   1   7  105.59    7.10 
   7   1  -7  101.99    6.30 
  -7   1   7  101.29    7.50 
  -7   1   7  106.89    8.00 
  -7   1   7  111.29    6.80 
  -6  -1   7   32.40    3.10 
  -6  -1   7   26.20    3.70 
  -6  -1   7   27.00    3.30 
  -6  -1   7   27.30    3.60 
  -6  -1   7   28.40    3.00 
  -6  -1   7   24.30    3.60 
  -6   1   7   38.20    4.10 
  -6   1   7   41.40    4.30 
  -6   1   7   31.60    4.10 
  -6   1   7   32.10    3.10 
  -6   1   7   40.80    3.80 
  -5  -1   7  130.59    8.30 
  -5  -1   7  121.79    6.90 
  -5  -1   7  128.29    8.60 
  -5  -1   7  133.89    7.50 
  -5  -1   7  129.39    8.30 
  -5  -1   7  123.29    7.70 
  -5   1   7  122.49    7.50 
  -5   1   7  123.49    7.00 
  -5   1   7  131.29    8.80 
  -5   1   7  130.69    8.60 
  -4  -1   7   14.10    2.60 
  -4  -1   7   12.00    2.70 
  -4  -1   7   12.70    2.70 
  -4  -1   7   13.60    1.80 
  -4  -1   7   14.40    1.60 
  -4  -1   7   14.30    2.20 
  -4   1   7   13.70    2.00 
  -4   1   7   14.70    2.80 
  -4   1   7   15.70    4.00 
  -4   1   7   11.70    1.70 
  -4   1   7   12.50    2.50 
  -3  -1   7  145.29    9.50 
  -3  -1   7  142.69    8.10 
  -3  -1   7  152.38    9.30 
  -3  -1   7  144.59    7.50 
  -3  -1   7  145.49    8.90 
  -3  -1   7  139.99    7.00 
  -3   1   7  141.69    7.90 
  -3   1   7  147.49    9.00 
  -3   1   7  151.38    9.40 
  -3   1   7  140.19   10.00 
  -2  -1   7  353.76   17.30 
  -2  -1   7  352.66   16.30 
  -2  -1   7  308.27   14.70 
  -2  -1   7  331.17   20.40 
  -2   1   7  344.37   16.00 
  -2   1   7  284.37   19.50 
  -2   1   7  363.26   17.30 
  -1  -1   7  178.58   10.10 
  -1  -1   7  202.38   11.90 
  -1  -1   7  219.78   13.00 
  -1  -1   7  205.48   11.00 
  -1   1   7  225.18   12.30 
  -1   1   7  229.88   12.00 
  -1   1   7  230.48   11.00 
   0  -1   7  142.89    8.80 
   0  -1   7  131.99    7.90 
   0  -1   7  141.59    8.90 
   0   1   7  131.49    7.60 
   0   1   7  143.49    8.70 
   0   1   7  136.29    8.60 
   1  -1   7   21.20    2.10 
   1  -1   7   24.90    3.30 
   1   1   7   15.80    2.70 
   1   1   7   23.30    3.20 
   1   1   7   21.50    2.20 
   1   1   7   24.60    2.50 
   2  -1   7  212.18   11.60 
   2  -1   7  202.68   10.00 
   2   1   7  199.58   11.60 
   2   1   7  205.58   11.30 
  -2   1  -7  196.58   11.20 
   2   1   7  193.68   10.10 
   3  -1   7  389.66   19.10 
   3  -1   7  363.46   17.50 
  -3   1  -7  351.56   18.60 
   3   1   7  383.76   18.70 
   3   1   7  371.16   17.70 
  -4  -1  -7   95.79    6.80 
   4  -1   7   95.99    6.00 
  -4   1  -7   98.69    6.80 
   4   1   7   89.99    6.00 
   5  -1   7    5.80    1.80 
  -5  -1  -7    6.10    1.80 
  -5   1  -7    4.00    1.60 
   5   1   7    5.20    1.60 
  -6  -1  -7   20.10    2.70 
   6  -1   7   19.30    2.70 
  -6   1  -7   18.50    2.70 
  -6   1  -7   21.50    2.80 
   6   1   7   21.10    2.90 
  -7  -1  -7   53.89    5.00 
  -7  -1  -7   61.69    5.40 
   7  -1   7   65.79    4.60 
  -7   1  -7   64.19    4.70 
  -7   1  -7   61.49    4.80 
   7   1   7   72.59    4.90 
   8  -1   7   31.20    3.00 
  -8  -1  -7   30.90    3.00 
   8   1   7   30.80    2.90 
 -11  -2   7    8.00    2.60 
 -11  -2   7    2.60    1.90 
 -11   2   7    5.10    2.20 
 -10  -2   7   31.40    4.20 
 -10  -2   7   28.30    3.60 
 -10  -2   7   25.30    4.00 
 -10   2   7   21.10    3.60 
 -10   2   7   38.90    4.90 
  -9  -2   7    6.50    2.40 
  -9  -2   7    8.70    2.30 
  -9  -2   7    2.00    1.60 
  -9  -2   7    6.50    2.00 
  -9   2   7    5.70    2.60 
  -9   2   7    5.90    2.10 
  -9   2   7    8.50    2.50 
  -9   2   7   10.60    3.20 
  -8  -2   7   37.00    3.70 
  -8  -2   7   35.00    4.60 
  -8  -2   7   32.80    4.20 
  -8  -2   7   26.90    3.30 
  -8  -2   7   32.90    4.10 
  -8   2   7   31.20    4.10 
  -8   2   7   39.30    4.90 
  -8   2   7   32.30    3.80 
  -8   2   7   28.90    3.80 
  -8   2   7   33.30    4.10 
  -7  -2   7   57.09    4.40 
  -7  -2   7   53.99    4.50 
  -7  -2   7   56.59    4.90 
  -7  -2   7   55.09    5.30 
  -7  -2   7   55.19    5.20 
   7   2  -7   51.79    4.20 
  -7   2   7   56.79    5.40 
  -7   2   7   55.39    5.60 
  -7   2   7   61.19    5.00 
  -7   2   7   59.99    5.20 
  -7   2   7   54.69    4.50 
  -6  -2   7   57.29    5.00 
  -6  -2   7   60.49    4.50 
  -6  -2   7   54.89    5.40 
  -6  -2   7   54.89    5.10 
  -6  -2   7   64.19    4.60 
  -6   2   7   62.99    4.80 
  -6   2   7   75.99    6.10 
  -6   2   7   72.69    6.20 
  -6   2   7   74.39    6.00 
  -6   2   7   61.79    4.60 
  -5  -2   7  129.69    7.80 
  -5  -2   7  131.39    8.60 
  -5  -2   7  125.19    8.20 
  -5  -2   7  133.19    8.70 
  -5  -2   7  124.19    7.60 
  -5  -2   7  133.89    7.40 
  -5   2   7  139.09    9.20 
  -5   2   7  141.39    9.20 
  -5   2   7  129.89    8.60 
  -5   2   7  130.59    7.70 
  -5   2   7  130.09    7.30 
  -4  -2   7   51.59    4.10 
  -4  -2   7   42.40    3.20 
  -4  -2   7   48.90    3.60 
  -4  -2   7   51.49    4.70 
  -4  -2   7   56.59    4.90 
  -4  -2   7   52.69    5.00 
  -4   2   7   49.70    3.80 
  -4   2   7   45.40    6.70 
  -4   2   7   50.79    3.50 
  -4   2   7   52.39    5.10 
  -4   2   7   42.30    4.40 
  -3  -2   7   63.99    5.20 
  -3  -2   7   59.49    3.50 
  -3  -2   7   60.19    5.50 
  -3  -2   7   61.29    5.70 
  -3  -2   7   53.59    3.90 
  -3  -2   7   59.29    4.40 
  -3   2   7   57.79    4.20 
  -3   2   7   57.29    3.80 
  -3   2   7   64.39    5.50 
  -3   2   7   61.59    5.10 
  -2  -2   7   37.00    3.30 
  -2  -2   7   33.60    2.90 
  -2  -2   7   37.10    3.90 
  -2  -2   7   36.70    4.80 
  -2  -2   7   34.80    2.30 
  -2   2   7   33.80    3.00 
  -2   2   7   39.80    4.20 
  -2   2   7   41.80    4.00 
  -1  -2   7  221.98   10.50 
  -1  -2   7  251.27   13.10 
  -1  -2   7  243.28   12.20 
  -1  -2   7  237.38   11.30 
  -1  -2   7  243.98   13.00 
  -1   2   7  235.38   14.00 
  -1   2   7  224.68   12.70 
  -1   2   7  209.68   13.20 
   0  -2   7  127.29    7.30 
   0  -2   7  121.39    7.80 
   0  -2   7  109.19    6.80 
   0  -2   7  119.79    5.50 
   0   2   7  105.09    9.30 
   0   2   7  115.59    6.70 
   0   2   7  128.09    7.90 
   1  -2   7   27.70    2.30 
   1  -2   7   20.20    2.80 
   1   2   7   28.80    2.60 
   1   2   7   30.90    3.00 
   1   2   7   24.50    3.40 
   1   2   7   27.60    4.30 
   2  -2   7   43.20    3.40 
   2  -2   7   49.00    4.60 
   2   2   7   50.39    3.90 
  -2   2  -7   51.09    4.30 
   2   2   7   55.89    4.60 
   2   2   7   45.10    5.20 
   2   2   7   50.99    3.60 
   3  -2   7  706.23   32.30 
   3  -2   7  739.73   34.10 
   3   2   7  696.13   32.50 
   3   2   7  702.23   33.20 
  -3   2  -7  753.42   33.70 
   4  -2   7   32.60    3.10 
  -4  -2  -7   28.30    3.50 
  -4   2  -7   30.10    3.70 
   4   2   7   35.80    3.30 
  -5  -2  -7   42.30    4.10 
   5  -2   7   40.40    3.60 
   5   2   7   42.70    4.00 
  -5   2  -7   43.80    4.20 
  -6  -2  -7   12.80    2.20 
   6  -2   7   13.40    2.30 
   6   2   7   11.10    2.20 
  -6   2  -7    7.20    1.60 
  -6   2  -7   11.10    2.30 
   7  -2   7  120.49    7.00 
  -7  -2  -7  104.49    6.70 
  -7  -2  -7  111.99    8.10 
   7   2   7  128.69    7.30 
  -7   2  -7  115.79    7.20 
   8  -2   7    3.00    1.20 
  -8  -2  -7   -0.20    1.20 
  -8   2  -7    1.60    1.90 
   8   2   7    2.40    1.30 
 -11  -3   7   97.19    6.40 
 -11  -3   7   89.39    6.90 
 -11   3   7   97.59    7.90 
 -10  -3   7  144.29    9.50 
 -10  -3   7  124.09    9.00 
 -10  -3   7  140.99    8.50 
 -10   3   7  156.18   10.40 
 -10   3   7  133.29    8.70 
  -9  -3   7   66.39    5.90 
  -9  -3   7   62.39    5.20 
  -9  -3   7   64.69    5.70 
  -9   3   7   64.99    5.80 
  -9   3   7   70.29    6.70 
  -8  -3   7   28.30    4.30 
  -8  -3   7   31.00    4.40 
  -8  -3   7   21.30    5.00 
  -8  -3   7   29.70    3.60 
  -8   3   7   28.70    5.60 
  -8   3   7   26.80    3.90 
   8   3  -7   18.50    3.00 
  -8   3   7   22.70    4.20 
  -8   3   7   37.30    6.20 
  -7  -3   7   62.79    4.80 
   7  -3  -7   51.79    4.00 
  -7  -3   7   51.79    5.70 
  -7  -3   7   53.29    5.10 
  -7  -3   7   61.09    4.70 
  -7  -3   7   61.29    5.30 
  -7   3   7   71.09    6.50 
   7   3  -7   56.19    4.60 
  -7   3   7   66.39    5.80 
  -7   3   7   57.59    4.80 
  -7   3   7   67.69    5.90 
  -7   3   7   54.19    4.90 
  -6  -3   7  185.48   10.60 
  -6  -3   7  173.28   10.60 
  -6  -3   7  173.88   11.00 
  -6  -3   7  178.78    9.80 
  -6  -3   7  183.98    9.90 
  -6   3   7  185.38   10.20 
  -6   3   7  176.88    9.90 
  -6   3   7  196.08   11.90 
   6   3  -7  174.68   10.30 
  -6   3   7  197.08   11.80 
  -6   3   7  197.28   11.30 
  -5  -3   7  345.87   17.90 
  -5  -3   7  356.16   20.30 
  -5  -3   7  348.37   16.70 
  -5  -3   7  366.26   17.00 
  -5  -3   7  365.26   17.70 
  -5   3   7  353.66   16.90 
  -5   3   7  359.66   19.40 
  -5   3   7  355.26   19.00 
  -5   3   7  330.37   17.00 
  -5   3   7  352.16   18.40 
  -4  -3   7  365.66   17.00 
  -4  -3   7  369.86   17.70 
  -4  -3   7  312.57   17.90 
  -4  -3   7  347.17   18.60 
  -4  -3   7  346.47   17.90 
  -4   3   7  405.16   20.40 
  -4   3   7  372.76   17.40 
  -4   3   7  401.66   19.20 
  -4   3   7  350.66   17.10 
  -4   3   7  396.86   19.70 
  -3  -3   7    3.00    1.30 
  -3  -3   7    5.30    1.70 
  -3  -3   7    3.70    0.90 
  -3  -3   7    4.60    2.80 
  -3   3   7    3.30    1.70 
  -3   3   7    3.00    1.60 
  -3   3   7    2.80    1.40 
  -3   3   7    8.10    1.60 
  -2  -3   7  191.78    8.70 
  -2  -3   7  175.08   10.70 
  -2  -3   7  177.88   10.00 
  -2  -3   7  182.68    9.30 
  -2   3   7  159.38    9.20 
  -2   3   7  190.18   10.70 
  -2   3   7  197.98   11.20 
  -1  -3   7  111.19    7.40 
  -1  -3   7  108.99    5.40 
  -1  -3   7  119.39    7.00 
  -1  -3   7  111.99    6.20 
  -1   3   7  115.49    7.40 
  -1   3   7   90.09    6.00 
  -1   3   7  109.09    7.60 
   0  -3   7   60.89    6.50 
   0  -3   7   51.99    3.00 
   0  -3   7   57.99    4.60 
   0  -3   7   49.80    3.70 
   0   3   7   55.69    4.80 
   0   3  -7   50.79    4.20 
   0   3   7   55.79    4.90 
   0   3   7   50.79    3.90 
   1  -3   7   53.79    3.70 
   1  -3   7   49.80    3.00 
   1  -3   7   61.59    5.10 
   1  -3   7   53.39    3.50 
   1   3   7   55.59    4.80 
   1   3   7   57.19    4.80 
   1   3   7   50.09    3.60 
  -1   3  -7   57.39    4.50 
   2  -3   7   28.40    3.80 
   2  -3   7   27.40    2.70 
   2   3   7   18.90    3.40 
   2   3   7   21.50    2.80 
   2   3   7   31.40    3.40 
  -2   3  -7   29.20    3.30 
   3  -3   7   11.00    1.90 
   3   3   7   12.80    2.30 
   3   3   7   12.30    2.20 
  -4  -3  -7   75.69    5.90 
   4  -3   7   89.89    5.50 
  -4   3  -7   85.39    6.20 
   4   3   7   82.29    5.70 
   5  -3   7   26.00    2.90 
  -5  -3  -7   18.00    2.80 
  -5   3  -7   18.10    2.90 
   5   3   7   16.20    2.70 
  -6  -3  -7   32.50    3.20 
   6  -3   7   31.70    3.30 
  -6   3  -7   33.60    3.70 
   6   3   7   37.60    3.50 
  -7  -3  -7    2.10    1.20 
  -7  -3  -7    3.40    2.40 
  -7   3  -7    7.20    2.30 
  -8  -3  -7    0.60    1.20 
   8  -3   7    2.70    1.20 
   8   3   7    1.20    1.10 
 -11  -4   7   36.40    3.90 
 -11  -4   7   39.00    3.70 
 -11   4   7   27.20    5.10 
 -11   4   7   31.70    4.20 
  10  -4  -7   32.80    4.60 
 -10  -4   7   38.30    3.70 
 -10  -4   7   26.00    3.90 
 -10  -4   7   40.40    4.60 
 -10   4   7   38.10    6.00 
 -10   4   7   37.00    6.00 
  -9  -4   7   27.10    3.70 
   9  -4  -7   26.20    2.60 
  -9  -4   7   19.00    3.30 
  -9  -4   7   22.10    3.10 
  -9  -4   7   23.20    3.60 
  -9   4   7   23.20    3.80 
  -9   4   7   25.70    4.90 
   8  -4  -7   47.50    3.70 
  -8  -4   7   46.90    4.40 
  -8  -4   7   59.29    5.30 
  -8  -4   7   52.59    4.40 
  -8  -4   7   50.49    4.90 
  -8   4   7   53.99    5.50 
  -8   4   7   44.00    4.90 
   8   4  -7   45.90    4.40 
  -8   4   7   65.89    6.80 
   7  -4  -7  100.99    5.90 
  -7  -4   7   93.59    7.10 
  -7  -4   7   89.79    7.10 
  -7  -4   7  108.59    7.30 
  -7  -4   7  113.29    6.80 
  -7  -4   7  105.49    7.30 
  -7   4   7   96.99    7.00 
  -7   4   7  110.69    8.10 
  -7   4   7  110.79    9.80 
  -7   4   7  118.29    9.20 
  -6  -4   7  360.06   18.60 
  -6  -4   7  375.76   18.80 
  -6  -4   7  357.36   17.80 
  -6  -4   7  368.06   18.70 
  -6  -4   7  374.16   18.00 
  -6   4   7  380.06   20.10 
  -6   4   7  384.16   20.70 
  -6   4   7  374.86   18.10 
  -6   4   7  358.36   18.10 
  -6   4   7  381.56   19.60 
   6   4  -7  361.36   18.70 
  -5  -4   7  432.66   19.30 
  -5  -4   7  389.66   19.90 
  -5  -4   7  364.96   20.20 
  -5  -4   7  388.46   19.30 
  -5   4   7  456.35   21.90 
  -5   4   7  372.96   19.30 
  -5   4   7  442.86   21.20 
  -5   4   7  351.76   21.30 
  -5   4   7  482.75   23.10 
  -4  -4   7  123.59   10.60 
  -4  -4   7  141.09    7.30 
  -4  -4   7  132.29    7.60 
  -4  -4   7  138.49    8.20 
  -4  -4   7  112.09    8.20 
  -4   4   7  124.79    7.30 
  -4   4   7  154.38    9.80 
  -4   4   7  129.29    7.40 
  -4   4   7  154.58    9.10 
  -3  -4   7  836.62   36.30 
  -3  -4   7  796.62   36.90 
  -3  -4   7  781.92   36.30 
  -3  -4   7  845.32   35.20 
  -3   4   7  725.93   35.90 
  -3   4   7  829.92   37.30 
   3   4  -7  699.53   35.40 
  -3   4   7  863.41   38.20 
  -2  -4   7  133.89    7.30 
  -2  -4   7  122.49    6.60 
  -2  -4   7  128.09    8.30 
  -2   4   7  134.89    8.90 
   2   4  -7  118.99    7.20 
  -2   4   7  139.49    8.70 
  -1  -4   7    3.50    0.80 
  -1  -4   7    2.40    1.40 
  -1  -4   7    5.00    1.20 
  -1   4   7    7.70    2.30 
   1   4  -7    2.20    1.10 
  -1   4   7    0.20    1.20 
   0  -4   7   22.60    2.90 
   0  -4   7   18.60    3.10 
   0  -4   7   23.80    2.40 
   0  -4   7   20.70    1.80 
   0   4   7   19.30    3.00 
   0   4   7   16.30    3.00 
   0   4  -7   21.60    2.80 
   1  -4   7   49.60    4.60 
   1  -4   7   44.10    2.90 
   1  -4   7   44.80    3.50 
   1  -4   7   43.10    3.20 
   1   4   7   52.29    4.20 
   1   4   7   39.00    3.20 
   1   4   7   48.40    4.60 
  -1   4  -7   45.90    4.00 
   2  -4   7   32.90    4.10 
   2  -4   7   34.90    2.80 
   2  -4   7   33.60    2.90 
  -2   4  -7   31.10    3.40 
   2   4   7   26.70    2.90 
   2   4   7   21.40    3.30 
   3  -4   7   25.00    2.60 
  -3   4  -7   26.50    3.20 
   3   4   7   22.80    2.60 
  -4  -4  -7    2.30    1.40 
   4  -4   7    3.50    1.40 
  -4   4  -7    3.60    2.40 
   4   4   7    2.80    1.60 
   5  -4   7   61.69    4.70 
  -5  -4  -7   61.09    4.80 
  -5   4  -7   68.49    5.40 
   5   4   7   65.89    5.00 
  -6  -4  -7   29.40    3.00 
   6  -4   7   32.30    3.20 
   6   4   7   31.80    3.40 
  -6   4  -7   32.20    3.50 
  -7  -4  -7   22.20    3.10 
   7  -4   7   24.40    2.70 
   7   4   7   22.80    2.80 
  -7   4  -7   18.70    2.80 
 -11  -5   7   13.30    2.50 
 -11  -5   7   16.00    2.40 
 -11   5   7   12.50    3.20 
 -11   5   7   15.70    6.00 
 -10  -5   7    7.80    2.00 
 -10  -5   7    7.80    2.20 
 -10  -5   7    5.60    3.00 
 -10   5   7    9.60    2.40 
  -9  -5   7   10.40    2.40 
  -9  -5   7   12.40    2.30 
  -9  -5   7    6.40    2.40 
   9  -5  -7   12.90    1.90 
  -9   5   7   12.00    5.80 
  -9   5   7   10.60    2.80 
  -8  -5   7   77.79    5.50 
   8  -5  -7   71.59    4.80 
  -8  -5   7   77.69    6.20 
  -8  -5   7   79.79    6.00 
  -8   5   7   73.59   10.00 
  -8   5   7   70.59    6.40 
   8   5  -7   68.49    5.60 
  -8   5   7   77.49    6.70 
  -7  -5   7   33.30    3.80 
  -7  -5   7   22.90    3.30 
  -7  -5   7   32.50    3.60 
  -7  -5   7   23.50    3.00 
   7  -5  -7   32.60    2.80 
  -7   5   7   24.20    7.00 
   7   5  -7   31.10    3.60 
  -7   5   7   32.30    4.40 
  -7   5   7   32.30    4.30 
  -6  -5   7   67.89    5.60 
  -6  -5   7   80.59    6.00 
  -6  -5   7   80.19    5.40 
  -6  -5   7   72.69    5.50 
   6  -5  -7   75.59    4.50 
  -6  -5   7   70.59    5.10 
  -6   5   7   84.19   11.70 
   6   5  -7   77.09    6.00 
  -6   5   7   75.39    6.50 
  -6   5   7   65.89    5.30 
  -6   5   7   69.49    6.60 
  -5  -5   7  309.27   16.60 
  -5  -5   7  289.67   17.10 
  -5  -5   7  336.97   16.80 
  -5  -5   7  344.07   15.90 
  -5  -5   7  332.67   16.10 
  -5   5   7  356.66   18.50 
  -5   5   7  302.67   15.80 
  -5   5   7  339.97   17.70 
  -4  -5   7 1038.10   48.70 
  -4  -5   7 1069.19   49.30 
  -4  -5   7 1100.49   48.10 
  -4  -5   7 1125.29   48.60 
  -4  -5   7 1136.79   49.30 
  -4   5   7 1121.39   51.09 
  -4   5   7 1094.99   50.09 
   4   5  -7 1050.49   48.00 
  -3  -5   7  307.47   14.40 
  -3  -5   7  305.37   15.90 
  -3  -5   7  313.07   15.60 
  -3  -5   7  312.57   14.90 
  -3   5   7  291.27   16.90 
  -3   5   7  285.67   16.10 
  -2  -5   7  419.06   21.00 
  -2  -5   7  415.96   19.30 
  -2  -5   7  443.36   20.10 
  -2  -5   7  441.46   20.80 
  -2   5   7  427.06   22.10 
   2   5  -7  392.06   19.70 
  -2   5   7  425.16   21.30 
  -1  -5   7   21.20    3.10 
  -1  -5   7   31.70    3.70 
  -1  -5   7   26.40    3.00 
  -1  -5   7   27.10    2.90 
   1   5  -7   27.80    2.70 
  -1   5   7   27.30    3.40 
  -1   5   7   27.90    3.80 
   0  -5   7   54.09    4.90 
   0  -5   7   72.09    5.70 
   0  -5   7   74.09    5.50 
   0  -5   7   67.09    4.50 
   0   5   7   57.09    6.30 
   0   5  -7   64.09    4.70 
   0   5   7   71.09    5.90 
   1  -5   7   65.19    4.40 
   1  -5   7   62.79    3.80 
   1  -5   7   54.29    4.00 
   1  -5   7   70.69    5.80 
  -1   5  -7   66.59    4.90 
   1   5   7   56.09    4.10 
   1   5   7   59.39    5.40 
   1   5   7   66.29    5.10 
   2  -5   7   51.19    3.70 
   2  -5   7   41.00    3.00 
   2   5   7   39.10    4.40 
   2   5   7   44.60    3.60 
   2   5   7   47.70    4.20 
   3  -5   7   39.90    3.40 
  -3   5  -7   45.00    4.10 
   3   5   7   36.90    3.60 
   4  -5   7   35.80    3.30 
  -4  -5  -7   32.90    3.60 
   4   5   7   36.20    3.60 
  -4   5  -7   40.50    4.00 
   5  -5   7   86.99    5.70 
  -5  -5  -7   80.49    5.70 
   5   5   7   91.19    6.10 
  -5   5  -7   90.89    6.40 
  -6  -5  -7    6.60    1.60 
   6  -5   7   10.20    2.00 
  -6   5  -7   12.60    2.50 
  -6   5  -7    8.40    2.30 
   6   5   7   12.10    2.40 
   7  -5   7    8.00    1.60 
  -7  -5  -7    6.70    2.00 
  -7   5  -7    8.80    2.00 
   7   5   7    9.30    1.90 
 -10  -6   7    2.40    1.40 
 -10  -6   7    2.10    1.80 
 -10  -6   7    3.90    1.60 
 -10   6   7    2.30    1.60 
 -10   6   7   -1.10    5.30 
  -9  -6   7   -0.20    1.40 
  -9  -6   7    0.80    1.40 
  -9  -6   7    2.30    1.80 
   9  -6  -7    0.40    1.20 
  -9   6   7    0.70    1.70 
  -9   6   7   -0.60    6.40 
  -8  -6   7   22.30    2.90 
   8  -6  -7   17.00    2.70 
  -8  -6   7   28.40    3.60 
  -8  -6   7   23.20    3.20 
  -8  -6   7   20.10    3.10 
  -8   6   7   19.10    7.70 
  -8   6   7   22.70    3.80 
  -8   6   7   24.70    4.80 
  -7  -6   7   32.30    3.20 
   7  -6  -7   27.00    2.60 
  -7  -6   7   36.10    3.80 
  -7  -6   7   30.30    3.30 
  -7   6   7   22.40    4.20 
   7   6  -7   28.10    3.60 
  -7   6   7   28.00    4.30 
  -7   6   7   24.90    7.40 
  -6  -6   7   26.90    3.50 
  -6  -6   7   26.40    3.50 
  -6  -6   7   24.60    2.90 
   6  -6  -7   30.20    2.70 
  -6  -6   7   26.80    3.10 
   6   6  -7   32.00    3.60 
  -6   6   7   28.10    4.30 
  -5  -6   7   33.80    3.90 
  -5  -6   7   36.30    3.80 
   5  -6  -7   33.50    2.90 
  -5  -6   7   36.10    3.40 
  -5  -6   7   38.70    3.30 
  -5   6   7   32.90    4.40 
   5   6  -7   29.50    3.80 
  -5   6   7   36.20    4.70 
   5   6  -7   25.10    3.30 
  -4  -6   7   85.69    6.30 
  -4  -6   7   89.19    6.20 
  -4  -6   7   81.29    5.20 
  -4  -6   7   86.29    5.70 
  -4   6   7   77.09    7.10 
  -4   6   7   74.39    6.60 
   4   6  -7   83.19    5.50 
  -3  -6   7  224.38   12.90 
  -3  -6   7  241.58   13.00 
  -3  -6   7  237.68   11.80 
  -3  -6   7  238.58   12.30 
  -3   6   7  250.77   14.60 
   3   6  -7  232.18   12.20 
  -3   6   7  249.18   13.70 
  -2  -6   7  514.95   24.50 
  -2  -6   7  538.75   25.90 
  -2  -6   7  543.15   25.30 
  -2  -6   7  543.85   26.20 
  -2   6   7  561.14   27.60 
  -2   6   7  562.34   26.60 
   2   6  -7  534.55   24.70 
  -1  -6   7  294.17   14.30 
  -1  -6   7  316.37   15.10 
  -1  -6   7  328.87   16.00 
  -1  -6   7  310.27   16.10 
  -1   6   7  292.97   16.90 
   1   6  -7  291.77   15.10 
  -1   6   7  288.07   15.90 
   0  -6   7  135.49    7.30 
   0  -6   7  122.69    8.20 
   0  -6   7  131.19    8.10 
   0  -6   7  116.99    6.40 
   0   6  -7  105.09    6.90 
   0   6   7  105.59    8.20 
   0   6   7  106.99    7.50 
   1  -6   7  141.89    8.50 
   1  -6   7  114.89    7.10 
   1  -6   7  114.59    6.50 
   1   6   7  119.99    8.40 
   1   6   7  113.59    6.70 
  -1   6  -7  131.59    7.60 
   1   6   7  118.19    7.60 
   2  -6   7   55.09    3.90 
   2  -6   7   61.79    4.40 
   2   6   7   64.29    4.50 
   2   6   7   63.09    5.30 
  -2   6  -7   69.09    5.10 
   3  -6   7  117.09    6.70 
   3  -6   7   98.79    6.00 
  -3   6  -7   93.79    8.40 
   3   6   7  117.89    7.00 
  -4  -6  -7    0.80    1.20 
   4  -6   7    2.80    1.30 
  -4   6  -7    4.10    1.70 
   4   6   7    2.90    1.70 
  -5  -6  -7    6.50    1.70 
   5  -6   7    8.00    1.90 
   5   6   7    8.90    2.20 
  -5   6  -7    9.80    2.40 
  -5   6  -7    8.40    2.00 
   6  -6   7   19.40    3.70 
   6   6   7   13.50    3.40 
   7  -6   7   39.70    3.40 
  -7  -6  -7   43.30    3.90 
  -7   6  -7   40.00    3.40 
   7   6   7   40.10    3.50 
 -10  -7   7    3.30    2.00 
 -10  -7   7    3.50    2.20 
 -10  -7   7    4.20    1.50 
 -10   7   7    1.50    1.70 
  -9  -7   7   10.30    2.50 
   9  -7  -7   11.10    2.30 
  -9  -7   7   13.30    2.20 
  -9  -7   7   11.80    4.20 
  -9   7   7   12.80    2.80 
  -8  -7   7   13.50    2.70 
   8  -7  -7   11.00    2.00 
  -8  -7   7   14.00    2.60 
  -8  -7   7    8.60    2.10 
  -8   7   7    7.60    2.70 
  -7  -7   7   51.39    4.50 
   7  -7  -7   59.69    4.10 
  -7  -7   7   55.89    5.00 
  -6  -7   7   24.70    3.00 
  -6  -7   7   27.30    3.40 
  -6  -7   7   24.60    3.00 
   6  -7  -7   31.10    2.80 
   6   7  -7   23.20    3.50 
  -6   7   7   34.50    4.50 
  -6   7   7   26.00    4.20 
  -5  -7   7   48.50    3.90 
   5  -7  -7   45.30    3.50 
  -5  -7   7   47.40    4.10 
  -5  -7   7   45.50    4.30 
   5   7  -7   38.30    4.40 
   5   7  -7   42.30    4.00 
  -5   7   7   56.89    5.30 
  -5   7   7   42.90    5.40 
  -4  -7   7   34.70    3.70 
   4  -7  -7   43.90    3.20 
  -4  -7   7   38.80    4.00 
  -4  -7   7   42.80    3.90 
  -4  -7   7   35.60    3.20 
  -4   7   7   35.30    4.80 
   4   7  -7   33.00    3.40 
  -4   7   7   31.10    4.20 
   4   7  -7   30.00    3.90 
  -3  -7   7  534.65   24.80 
  -3  -7   7  526.95   25.30 
  -3  -7   7  499.15   25.20 
  -3  -7   7  513.55   24.20 
  -3   7   7  526.85   27.20 
  -3   7   7  568.04   26.40 
   3   7  -7  515.75   24.60 
  -2  -7   7   19.60    3.10 
  -2  -7   7   18.50    2.20 
  -2  -7   7   17.00    2.70 
  -2  -7   7   20.00    3.40 
  -2   7   7   23.50    3.70 
  -2   7   7   24.90    3.90 
   2   7  -7   19.30    3.00 
  -1  -7   7  252.77   12.70 
  -1  -7   7  265.77   14.10 
  -1  -7   7  282.27   13.60 
  -1   7   7  259.17   15.30 
  -1   7   7  250.17   14.20 
   1   7  -7  270.17   13.70 
   1   7  -7  243.28   12.80 
   0  -7   7   53.19    4.20 
   0  -7   7   47.50    4.60 
   0  -7   7   40.80    3.30 
   0   7  -7   47.30    3.80 
   0   7   7   49.50    4.50 
   0   7   7   43.60    5.00 
   1  -7   7    6.40    2.20 
   1  -7   7    5.10    1.60 
   1  -7   7    7.10    1.50 
   1   7   7    4.60    2.10 
  -1   7  -7    7.90    1.70 
   1   7   7    6.60    2.90 
   1   7   7    8.10    1.80 
   2  -7   7   13.70    4.60 
   2  -7   7   13.40    2.00 
   2   7   7   11.60    2.70 
   2   7   7   15.30    2.40 
  -2   7  -7   15.10    2.60 
   3  -7   7    9.20    1.80 
  -3   7  -7    9.60    2.60 
  -3   7  -7   15.50    2.50 
   3   7   7   10.90    2.10 
   4  -7   7  121.99    7.20 
  -4  -7  -7  100.29    7.00 
  -4   7  -7  126.39    7.90 
  -4   7  -7  130.69    8.10 
   4   7   7  123.09    7.50 
  -5  -7  -7    5.60    1.90 
   5  -7   7    1.90    1.30 
   5   7   7    2.40    1.70 
  -5   7  -7    5.50    2.00 
   6  -7   7   23.70    3.30 
   6  -7   7   22.60    2.70 
   6   7   7   25.70    3.10 
  -6   7  -7   20.50    3.00 
  -9  -8   7    6.70    1.80 
  -9  -8   7   12.60    2.40 
  -9   8   7    3.00    1.90 
   8  -8  -7   16.70    2.30 
  -8  -8   7   24.50    3.30 
  -8  -8   7   22.20    2.80 
  -8   8   7   14.20    3.20 
  -7  -8   7   43.70    4.30 
   7  -8  -7   44.30    3.80 
  -7  -8   7   47.30    4.20 
  -7   8   7   53.99    5.50 
  -6  -8   7   11.80    2.30 
   6  -8  -7   10.50    2.00 
  -6  -8   7    6.50    2.10 
  -6  -8   7   10.80    2.50 
   6   8  -7    8.70    2.90 
  -6   8   7   13.40    3.90 
  -6   8   7    6.90    2.60 
   6   8  -7   16.30    2.60 
  -5  -8   7    7.70    1.90 
  -5  -8   7    5.00    1.50 
  -5  -8   7    7.80    2.10 
   5  -8  -7    4.70    1.60 
   5   8  -7    3.80    1.70 
  -5   8   7    4.60    2.30 
  -5   8   7    5.50    2.30 
  -4  -8   7    1.40    1.60 
   4  -8  -7    2.50    1.30 
  -4  -8   7    2.40    1.50 
   4   8  -7    1.30    1.40 
   4   8  -7    2.00    1.40 
  -4   8   7    1.30    1.40 
  -4   8   7    0.20    1.60 
  -3  -8   7    5.50    1.80 
   3  -8  -7    6.30    1.40 
  -3  -8   7    7.10    2.10 
  -3  -8   7    4.90    1.30 
  -3   8   7    2.70    2.40 
   3   8  -7    5.40    1.90 
   3   8  -7    3.50    1.70 
  -3   8   7    6.50    2.40 
  -2  -8   7  122.59    7.70 
  -2  -8   7  126.59    8.00 
  -2  -8   7  109.79    7.20 
   2  -8  -7  120.59    6.70 
  -2   8   7  120.59    9.30 
   2   8  -7  129.09    7.70 
  -2   8   7  121.49    8.40 
  -1  -8   7   39.70    4.00 
  -1  -8   7   34.30    3.80 
  -1  -8   7   36.70    3.40 
  -1   8   7   38.10    4.90 
  -1   8   7   39.40    4.30 
   1   8  -7   40.60    4.10 
   0  -8   7   39.40    3.90 
   0  -8   7   37.70    3.20 
   0  -8   7   45.30    4.30 
   0   8  -7   39.70    4.20 
   0   8   7   33.50    4.40 
   0   8   7   38.90    3.90 
   0   8  -7   35.20    3.30 
   1  -8   7   10.40    2.50 
   1  -8   7    6.10    1.40 
  -1   8  -7   13.60    3.10 
   1   8   7    4.30    1.90 
  -1   8  -7    4.00    2.20 
   2  -8   7   73.29    6.00 
   2  -8   7   72.49    5.30 
   2  -8   7   61.39    4.40 
  -2   8  -7   78.99    5.90 
   2   8   7   68.69    4.90
[truncated: 90,558 more chars]
